# Supplementary material for: A multiethnic genome-wide analysis of 44,039 individuals identifies 41 new loci associated with central corneal thickness
Source: Commun Biol. 2020 Jun 11;3:301. doi: 10.1038/s42003-020-1037-7 (PMC7289804; doi:10.1038/s42003-020-1037-7)
Supplement: Supplementary file 3 — Supplementary Data [file 42003_2020_1037_MOESM3_ESM.xlsx]

## Sheet: TOC
Supplementary Data	Title
Supplementary Data 1	Association of each covariate with CCT in the GERA cohort
Supplementary Data 2	Lead CCT-associated SNPs previously identified in the IGGC study and look-up in the GERA samples cohort
Supplementary Data 3	Lead CCT-associated SNPs identified in the GERA meta-analysis and look-up in the IGGC study
Supplementary Data 4	CCT-associated loci (novel and previously reported) identified in the combined meta-analysis (GERA+IGGC) and look-up in the individual samples
Supplementary Data 5	CCT-associated variants identified in the conditional and joint multiple-SNP (COJO) analysis conducted on the combined (GERA+IGGC) meta-analysis results
Supplementary Data 6	Comparison of effect estimates of the 98 CCT lead SNPs between GERA non-Hispanic whites and GERA Hispanic/Latinos
Supplementary Data 7	Proportion of variance in CCT explained by all the 98 CCT-associated SNPs identified in the current study
Supplementary Data 8	List of the 95% credible set of variants in each of the 74 CCT loci
Supplementary Data 9	DEPICT Gene Prioritization Results
Supplementary Data 10	Expression of the genes within the 74 CCT loci that contained associated 95% credible set variants in adult human eye tissues
Supplementary Data 11	DEPICT Tissue Enrichment
Supplementary Data 12	DEPICT Gene-set Enrichment
Supplementary Data 13	VEGAS2-Pathways association analysis top results
Supplementary Data 14	Association between the identified 98 CCT-associated SNPs and keratoconus in the combined (GERA + independent keratoconus cohort) meta-analysis
Supplementary Data 15	Association between the identified 98 CCT-associated SNPs and POAG in GERA and confirmation for glaucoma in UKB
Supplementary Data 16	Association between CCT (observational measure) and POAG status in GERA
Supplementary Data 17	Two-sample Mendelian Randomization Results for the Relationship Between CCT and POAG

## Sheet: Supplementary Data 1
SD1. Association of each covariate with CCT in the GERA cohort.															Back
Non-Hispanic whites
	β	SE	P-value
Age	-0.3	0.03	7.42 x 10-24
Sex	-2.41	0.59	3.95 x 10-5
Type of measurement	0.64	0.44	0.14
PC1	33.74	39.16	0.39
PC2	185.67	42.41	1.20 x 10-5
PC3	14.81	47.81	0.76
PC4	111.16	50.29	0.03
PC5	34.63	60.33	0.57
PC6	-154.8	50.95	0.002
PC7	35.54	52.63	0.5
PC8	-34.43	54.02	0.52
PC9	-48.52	52.87	0.36
PC10	109.48	52.89	0.04
ASHK	-3.99	1.87	0.03
Hispanic/Latinos
	β	SE	P-value
Age	-0.16	0.09	0.065
Sex	0.56	1.91	0.769
Type of measurement	2.14	1.51	0.156
PC1	324.82	111.31	0.004
PC2	256.98	99.26	0.01
PC3	-0.79	84.88	0.993
PC4	152.14	102.26	0.137
PC5	18.55	83.63	0.824
PC6	-16.21	85.67	0.85
East Asians
	β	SE	P-value
Age	-0.34	0.08	1.68 x 10-5
Sex	-3.17	1.76	0.07
Type of measurement	0.94	1.36	0.49
PC1	-75.79	87.48	0.39
PC2	186.99	74.15	0.01
PC3	164.9	77.34	0.03
PC4	-148.61	83.77	0.08
PC5	10.29	72.24	0.89
PC6	83.17	87.49	0.34
African Americans
	β	SE	P-value
Age	-0.34	0.12	0.005
Sex	0.87	2.58	0.74
Type of measurement	-2.85	2.02	0.16
PC1	-334.48	71.07	3.01 x 10-6
PC2	24.99	71.25	0.73
PC3	-160.47	72.71	0.03
PC4	28.85	69.59	0.68
PC5	12.87	70.1	0.85
PC6	101.44	71.15	0.15
Covariates include age, sex, type of measurement (i.e., ultrasonic pachymeter and non-contact optical biometer) and ancestry PCs. Abbreviations: PC, principal component; ASHK, Ashkenazi ancestry proportion; β, beta; SE, standard error. For the interpretation of the PCs, see Banda et al. Genetics 2015. Effect size estimates (β) and p-values are from the multivariate linear regression model.

## Sheet: Supplementary Data 2
SD2. Lead CCT-associated SNPs previously identified in the IGGC study (Iglesias et al. Nature Communications 2018) and look-up in the GERA cohort
					GERA META										GERA EUR								GERA EAS								GERA AFR								GERA LAT
CHR	BP	SNP	A1	A2	N	P	P.R.	BETA	BETA.R.	SE	BETA 95% ll	BETA 95% ul	Q	I	FRQ	BETA	SE	BETA 95% ll	BETA 95% ul	P	info	logP	FRQ	BETA	SE	BETA 95% ll	BETA 95% ul	P	info	logP	FRQ	BETA	SE	BETA 95% ll	BETA 95% ul	P	info	logP	FRQ	BETA	SE	BETA 95% ll	BETA 95% ul	P	info	logP
1	36571920	rs96067	G	A	4	0.1197	0.1197	-0.7191	-0.7191	0.462136	-1.62489	0.186687	0.4239	0	0.197	-0.6475	0.5456	-1.71688	0.421876	0.2353	0.881992	-0.628378	0.4942	-0.0042	1.299	-2.55024	2.54184	0.9974	0.916552	-0.00113064	0.3536	0.5547	1.9784	-3.32296	4.43236	0.7793	0.929661	-0.108295	0.3029	-2.8033	1.4511	-5.64746	0.040856	0.05358	0.999398	-1.271
1	218526228	rs4846476	G	C	4	4.78e-07	4.78e-07	2.1528	2.1528	0.427572	1.31476	2.99084	0.6644	0	0.7721	2.2702	0.4814	1.32666	3.21374	2.425e-06	0.997862	-5.61529	0.7171	0.903	1.3556	-1.75398	3.55998	0.5054	0.997138	-0.296365	0.8046	3.9368	2.296	-0.56336	8.43696	0.08682	0.993555	-1.06138	0.7684	1.7608	1.5409	-1.25936	4.78096	0.2534	0.996236	-0.596193
2	33348494	rs115781177	A	G	3	2.129e-05	2.129e-05	-3.1145	-3.1145	0.732666	-4.55053	-1.67847	0.4492	0	0.9257	-3.1607	0.7662	-4.66245	-1.65895	3.721e-05	0.998948	-4.42934	0.9977	NA	NA	NA	NA	NA	0.847638	NA	0.9711	-8.8478	5.582	-19.7885	2.09292	0.1134	0.931396	-0.945387	0.9366	-1.0523	2.8017	-6.54363	4.43903	0.7073	0.990614	-0.150396
2	219755011	rs121908120	T	A	2	1.21e-24	1.21e-24	13.5225	13.5225	1.31954	10.9362	16.1088	0.8865	0	0.9752	13.4717	1.3666	10.7932	16.1502	7.486e-23	0.911581	-22.1258	0.9925	NA	NA	NA	NA	NA	0.417693	NA	0.992	NA	NA	NA	NA	NA	0.813532	NA	0.9814	14.2218	5.0722	4.28029	24.1633	0.005121	0.900717	-2.29065
2	228134155	rs4608502	T	C	4	1.049e-09	0.1068	-2.3399	-1.5547	0.383479	-3.09152	-1.58828	0.0406	63.77	0.3393	-2.6206	0.4296	-3.46262	-1.77858	1.088e-09	0.985522	-8.96337	0.3941	-2.4122	1.2704	-4.90218	0.077784	0.05779	0.980408	-1.23815	0.2442	3.296	2.02	-0.6632	7.2552	0.1032	0.959875	-0.98632	0.3666	-1.9829	1.3909	-4.70906	0.743264	0.1542	0.986041	-0.811916
3	136138073	chr3:136138073:D	TTTTC	T	3	0.0002458	0.8129	1.6851	0.3316	0.459581	0.78432	2.58588	0.0847	59.49	0.7676	2.011	0.4831	1.06412	2.95788	3.165e-05	0.989745	-4.49963	0.9928	NA	NA	NA	NA	NA	0.968166	NA	0.8648	-2.2449	2.6162	-7.37265	2.88285	0.3911	0.984805	-0.407712	0.8411	-1.0206	1.8138	-4.57565	2.53445	0.5738	0.988804	-0.241239
3	156472071	rs9822953	C	T	4	2.727e-05	0.01744	-1.6468	-2.0761	0.392549	-2.4162	-0.877404	0.1075	50.71	0.3202	-1.4454	0.4329	-2.29388	-0.596916	0.0008432	0.994582	-3.07407	0.1704	0.2928	1.6018	-2.84673	3.43233	0.855	0.986283	-0.0680339	0.5942	-4.2009	1.7659	-7.66206	-0.739736	0.01761	0.976024	-1.75424	0.2679	-3.9319	1.5028	-6.87739	-0.986412	0.008986	0.990581	-2.04643
3	171933252	rs6445046	G	T	4	3.8e-16	5.956e-09	-3.6909	-3.9525	0.453162	-4.5791	-2.8027	0.2426	28.25	0.2019	-3.39	0.5249	-4.4188	-2.3612	1.097e-10	0.925558	-9.95979	0.3124	-2.8431	1.37	-5.5283	-0.1579	0.03813	0.912883	-1.41873	0.4551	-5.4033	1.9017	-9.13063	-1.67597	0.004614	0.924721	-2.33592	0.2835	-6.175	1.5235	-9.16106	-3.18894	5.339e-05	0.947988	-4.27254
3	177306757	chr3:177306757:D	TC	T	4	2.972e-06	2.972e-06	1.735	1.735	0.371302	1.00725	2.46275	0.8642	0	0.61	1.6858	0.4184	0.865736	2.50586	5.628e-05	0.995915	-4.24965	0.4421	1.1616	1.2247	-1.23881	3.56201	0.343	0.996496	-0.464706	0.476	2.5563	1.8183	-1.00757	6.12017	0.1602	0.991812	-0.795337	0.5751	2.4604	1.3223	-0.131308	5.05211	0.06301	0.976099	-1.20059
4	149077899	rs28789690	G	A	4	1.002e-10	1.002e-10	4.2618	4.2618	0.659043	2.97008	5.55352	0.5346	0	0.9206	4.3959	0.7547	2.91669	5.87511	5.854e-09	0.992233	-8.23255	0.9142	1.6537	2.2282	-2.71357	6.02097	0.4581	0.979084	-0.33904	0.812	3.9471	2.3141	-0.588536	8.48274	0.08848	0.944861	-1.05315	0.9264	6.4604	2.5115	1.53786	11.3829	0.01021	0.977582	-1.99097
5	64548961	rs10471310	C	T	4	1.404e-10	0.007531	-2.3915	-1.8818	0.372772	-3.12213	-1.66087	0.1595	42.01	0.617	-2.771	0.4192	-3.59263	-1.94937	3.983e-11	0.991162	-10.3998	0.5953	-0.3138	1.2383	-2.74087	2.11327	0.8	0.997511	-0.09691	0.6754	-2.8187	1.891	-6.52506	0.88766	0.1365	0.985924	-0.864867	0.5402	-0.7819	1.3197	-3.36851	1.80471	0.5536	0.992468	-0.256804
5	141918585	rs249767	T	C	4	0.0002427	0.0002427	1.5641	1.5641	0.426204	0.728741	2.39946	0.8981	0	0.7801	1.7173	0.4895	0.75788	2.67672	0.0004527	0.981882	-3.34419	0.4586	0.9366	1.2393	-1.49243	3.36563	0.4499	0.950713	-0.346884	0.2587	0.5569	2.0639	-3.48834	4.60214	0.7874	0.95487	-0.103805	0.7385	1.5765	1.4973	-1.35821	4.51121	0.2926	0.983101	-0.533726
5	178671146	chr5:178671146:I	A	AC	4	0.3883	0.6781	0.3616	-0.3896	0.419147	-0.459928	1.18313	0.1227	48.12	0.6986	0.7301	0.4587	-0.168952	1.62915	0.1115	0.912949	-0.952725	0.9123	1.1323	2.1822	-3.14481	5.40941	0.6039	0.94541	-0.219035	0.5868	-2.2019	1.918	-5.96118	1.55738	0.2513	0.910061	-0.599808	0.6751	-2.29	1.4764	-5.18374	0.603744	0.1211	0.934683	-0.916856
6	45522139	rs13191376	C	T	4	1.046e-09	1.046e-09	2.4228	2.4228	0.397035	1.64461	3.20099	0.7857	0	0.6527	2.3629	0.4265	1.52696	3.19884	3.076e-08	0.999034	-7.51201	0.9459	3.0163	2.6125	-2.1042	8.1368	0.2485	0.999773	-0.604674	0.8203	4.687	2.3399	0.100796	9.2732	0.04553	1	-1.3417	0.6562	2.0915	1.3904	-0.633684	4.81668	0.1328	1	-0.876802
6	75837203	rs1412710	T	C	4	3.184e-06	3.184e-06	-2.1894	-2.1894	0.469972	-3.11054	-1.26826	0.6	0	0.1596	-2.352	0.5509	-3.43176	-1.27224	1.974e-05	1	-4.70465	0.3522	-0.8742	1.2736	-3.37046	1.62206	0.4926	1	-0.307506	0.4775	-3.6053	1.7912	-7.11605	-0.094548	0.04449	1	-1.35174	0.1668	-1.6428	1.8124	-5.1951	1.9095	0.3649	1	-0.437826
6	82610188	rs1931656	A	T	4	3.098e-11	3.098e-11	2.4342	2.4342	0.366495	1.71587	3.15253	0.9403	0	0.4557	2.3634	0.4097	1.56039	3.16641	8.177e-09	0.981497	-8.08741	0.4786	3.0734	1.2335	0.65574	5.49106	0.01282	0.971187	-1.89211	0.4929	2.8906	1.8016	-0.640536	6.42174	0.109	0.968651	-0.962574	0.5082	2.168	1.3838	-0.544248	4.88025	0.1174	0.945139	-0.930332
6	169553553	chr6:169553553:I	C	CTGA	4	0.005326	0.005326	1.404	1.404	0.503835	0.416483	2.39152	0.6244	0	0.7973	1.7851	0.5811	0.646144	2.92406	0.00213	0.764163	-2.67162	0.68	0.2999	1.457	-2.55582	3.15562	0.837	0.786834	-0.0772745	0.817	0.5115	2.5103	-4.40869	5.43169	0.8386	0.823205	-0.0764451	0.7472	0.0634	1.6945	-3.25782	3.38462	0.9702	0.79249	-0.0131387
7	66262284	chr7:66262284:D	CTT	C	4	2.211e-08	0.0001057	2.2279	2.0789	0.398222	1.44739	3.00841	0.3104	16.22	0.7167	2.4788	0.4524	1.5921	3.3655	4.344e-08	0.994928	-7.36211	0.5645	2.0979	1.166	-0.18746	4.38326	0.07219	0.989386	-1.14152	0.8309	2.9807	2.3683	-1.66117	7.62257	0.2086	0.980774	-0.680686	0.675	-0.2714	1.406	-3.02716	2.48436	0.847	0.99538	-0.0721166
7	92668332	rs2106166	A	T	4	0.1288	0.7962	0.5557	-0.3007	0.365869	-0.161403	1.2728	0.0039	77.58	0.5642	0.9748	0.4106	0.170024	1.77958	0.01762	0.982819	-1.75399	0.4537	-3.4735	1.2105	-5.84608	-1.10092	0.00417	0.975209	-2.37986	0.6241	-0.8454	1.9126	-4.5941	2.9033	0.6586	0.990263	-0.181378	0.4799	1.6696	1.3119	-0.901724	4.24092	0.2033	0.976825	-0.691863
8	23164773	rs3808520	G	C	4	0.09874	0.09874	-0.7957	-0.7957	0.481952	-1.74033	0.148927	0.867	0	0.7888	-0.6446	0.523	-1.66968	0.38048	0.2178	0.904584	-0.661942	0.9042	-1.2113	2.0555	-5.24008	2.81748	0.5557	0.953266	-0.25516	0.892	-2.6676	2.8738	-8.30025	2.96505	0.3536	0.947855	-0.451488	0.8437	-1.5766	1.8527	-5.20789	2.05469	0.3949	0.954764	-0.403513
8	95969322	rs10429294	C	T	4	2.1e-05	2.1e-05	-1.5663	-1.5663	0.368196	-2.28796	-0.844636	0.6184	0	0.4732	-1.7658	0.4103	-2.56999	-0.961612	1.692e-05	0.982968	-4.7716	0.2676	-0.4013	1.3569	-3.06082	2.25822	0.7675	0.989963	-0.114922	0.5783	-1.9798	1.8414	-5.58894	1.62934	0.2827	0.987895	-0.548674	0.4226	-0.4389	1.2933	-2.97377	2.09597	0.7344	0.98534	-0.134067
9	4215308	rs7026684	G	A	4	3.8e-06	3.8e-06	1.736	1.736	0.375592	0.999839	2.47216	0.6694	0	0.6318	1.7338	0.4224	0.905896	2.5617	4.065e-05	0.998909	-4.39094	0.641	1.5763	1.2775	-0.9276	4.0802	0.2174	0.977412	-0.66274	0.6218	0.013	1.8404	-3.59418	3.62018	0.9944	0.979116	-0.00243888	0.499	2.8092	1.3172	0.227488	5.39091	0.03313	0.978939	-1.47978
9	13559717	rs66720556	T	A	4	3.97e-15	3.97e-15	3.5961	3.5961	0.457759	2.69889	4.49331	0.9959	0	0.8095	3.5645	0.5148	2.55549	4.57351	4.595e-12	0.998638	-11.3377	0.787	3.9046	1.5025	0.9597	6.8495	0.009448	0.987976	-2.02466	0.7355	3.7714	2.0871	-0.319316	7.86212	0.07115	0.994906	-1.14783	0.8386	3.4191	1.7501	-0.011096	6.8493	0.05095	0.995438	-1.29286
9	113660537	rs10980623	A	G	4	6.039e-08	0.1324	-2.3993	-1.527	0.442868	-3.26732	-1.53128	0.0906	53.68	0.7873	-2.8049	0.4928	-3.77079	-1.83901	1.279e-08	0.999256	-7.89313	0.797	-2.3495	1.4817	-5.25363	0.554632	0.113	0.994775	-0.946922	0.9307	3.3598	3.5761	-3.64936	10.369	0.3478	0.993564	-0.45867	0.7407	0.2771	1.4951	-2.6533	3.2075	0.853	0.99917	-0.069051
9	137444298	rs3132303	C	G	4	1.128e-21	2.176e-18	4.7278	4.6874	0.49431	3.75895	5.69665	0.3767	3.19	0.2433	5.0068	0.5548	3.91939	6.09421	2.034e-19	0.72963	-18.6916	0.2768	5.6326	1.8193	2.06677	9.19843	0.001998	0.591139	-2.6994	0.1299	2.9958	2.9566	-2.79914	8.79074	0.3113	0.748094	-0.506821	0.3359	2.4301	1.53	-0.5687	5.4289	0.1124	0.842991	-0.949234
9	139859013	rs7040970	T	C	4	0.02305	0.02305	1.1011	1.1011	0.48451	0.15146	2.05074	0.5551	0	0.4717	0.7047	0.5584	-0.389764	1.79916	0.207	0.556519	-0.68403	0.7795	2.3557	2.0103	-1.58449	6.29589	0.2415	0.536836	-0.617083	0.7193	1.9397	2.0351	-2.0491	5.9285	0.3408	0.992078	-0.4675	0.4778	2.4475	1.3323	-0.163808	5.05881	0.06641	0.994876	-1.17777
10	63831928	rs35809595	G	A	4	8.441e-16	3.164e-06	3.0134	3.1325	0.374445	2.27949	3.74731	0.2088	33.91	0.6065	2.9673	0.4159	2.15214	3.78246	1.014e-12	0.993535	-11.994	0.6372	2.9829	1.236	0.56034	5.40546	0.01593	0.997048	-1.79778	0.8125	7.5024	2.282	3.02968	11.9751	0.001057	0.991816	-2.97593	0.6778	1.8721	1.408	-0.88758	4.63178	0.1839	0.995307	-0.735418
10	115296564	rs2419835	C	T	4	0.00197	0.009138	-1.462	-1.4613	0.472418	-2.38794	-0.536061	0.3196	14.51	0.1386	-1.5302	0.5842	-2.67523	-0.385168	0.00882	0.998885	-2.05453	0.5683	-0.1845	1.2361	-2.60726	2.23826	0.8813	0.99963	-0.0548762	0.4378	-4.2382	1.8102	-7.78619	-0.690208	0.01947	0.99222	-1.71063	0.3733	-1.1051	1.3013	-3.65565	1.44545	0.3959	0.99656	-0.402414
11	110913240	rs4938174	G	A	4	2.169e-07	0.102	-2.1081	-1.36	0.406636	-2.90511	-1.31109	0.1714	40.07	0.6968	-2.4764	0.4441	-3.34684	-1.60596	2.5e-08	0.981154	-7.60206	0.8822	-1.1679	1.8949	-4.8819	2.5461	0.5378	0.980261	-0.269379	0.6261	1.1128	1.9119	-2.63452	4.86012	0.5607	0.967807	-0.251269	0.7466	-0.4046	1.5336	-3.41046	2.60126	0.7919	0.98359	-0.10133
11	130289612	rs56009602	C	T	4	1.096e-05	1.096e-05	-3.9793	-3.9793	0.904939	-5.75298	-2.20562	0.533	0	0.9482	-3.679	1.0503	-5.73759	-1.62041	0.0004617	0.768822	-3.33564	0.9051	-3.2467	2.2153	-7.58869	1.09529	0.143	0.844533	-0.844664	0.9775	-3.7186	7.0765	-17.5885	10.1513	0.5994	0.755591	-0.222283	0.9514	-8.6718	3.3163	-15.1717	-2.17185	0.009024	0.854656	-2.0446
12	91527181	rs7308752	A	G	4	4.005e-06	0.229	2.5496	1.465	0.552924	1.46587	3.63333	0.0176	70.33	0.9039	3.662	0.6919	2.30588	5.01812	1.222e-07	0.976139	-6.91293	0.683	1.866	1.336	-0.75256	4.48456	0.1627	0.998025	-0.788612	0.4633	-1.9388	1.7767	-5.42113	1.54353	0.2755	0.963353	-0.559878	0.8491	0.8487	1.8105	-2.69988	4.39728	0.6393	0.984162	-0.194295
12	104415244	rs11553764	C	T	4	8.601e-09	8.601e-09	-2.8131	-2.8131	0.488705	-3.77096	-1.85524	0.7857	0	0.8237	-2.8294	0.5408	-3.88937	-1.76943	1.703e-07	0.968745	-6.76879	0.7902	-2.6786	1.4869	-5.59292	0.235724	0.07183	0.982341	-1.14369	0.9204	-5.7233	3.333	-12.256	0.80938	0.08636	0.949752	-1.06369	0.8881	-1.674	2.1058	-5.80137	2.45337	0.4268	0.958974	-0.369776
13	23243645	rs10161679	G	A	4	1.541e-05	0.173	1.768	1.2546	0.408999	0.966361	2.56964	0.0757	56.41	0.2831	1.9684	0.4591	1.06856	2.86824	1.822e-05	0.9509	-4.73945	0.3168	2.4814	1.347	-0.15872	5.12152	0.06564	0.941515	-1.18283	0.6726	-3.1347	1.9367	-6.93063	0.661232	0.106	0.938133	-0.974694	0.2674	1.6787	1.5503	-1.35989	4.71729	0.2791	0.914799	-0.55424
13	41112152	chr13:41112152:I	T	TA	4	6.068e-20	0.4404	5.7788	1.9888	0.632039	4.54	7.0176	0.0047	76.86	0.8961	6.5162	0.6732	5.19673	7.83567	4.311e-22	0.961027	-21.3654	0.9767	-6.4183	4.3862	-15.0153	2.17865	0.1436	0.812249	-0.842846	0.9462	1.8526	4.042	-6.06972	9.77492	0.6468	0.905755	-0.18923	0.9057	1.6781	2.3339	-2.89634	6.25254	0.4723	0.957728	-0.325782
14	81814754	rs56223983	G	T	4	1.16e-05	0.002924	-1.7343	-2.4497	0.39551	-2.5095	-0.959101	0.1288	47.1	0.6876	-1.3716	0.4399	-2.2338	-0.509396	0.001822	0.989925	-2.73945	0.738	-2.1868	1.395	-4.921	0.5474	0.1172	0.986204	-0.931072	0.7832	-5.9899	2.2057	-10.3131	-1.66673	0.006766	0.964724	-2.16967	0.6676	-3.2507	1.406	-6.00646	-0.49494	0.02092	0.988037	-1.67944
15	30173885	rs785422	C	T	4	1.371e-08	0.3885	3.5033	1.7327	0.617107	2.29377	4.71283	0.0356	64.99	0.8925	4.0096	0.6587	2.71855	5.30065	1.181e-09	0.979514	-8.92775	0.9858	6.6452	5.2255	-3.59678	16.8872	0.2037	0.925848	-0.691009	0.886	-4.1163	2.9633	-9.92437	1.69177	0.1652	0.907671	-0.78199	0.9219	1.0759	2.4211	-3.66946	5.82126	0.6568	0.965007	-0.182567
15	48801935	rs8030753	C	T	4	0.00521	0.06924	-1.3901	-1.7418	0.497574	-2.36535	-0.414855	0.1106	50.17	0.8597	-1.018	0.5791	-2.15304	0.117036	0.07876	0.999821	-1.10369	0.6652	-2.1194	1.3073	-4.68171	0.442908	0.1052	0.999816	-0.977984	0.8778	1.9006	2.7074	-3.4059	7.2071	0.4829	0.999632	-0.316143	0.8274	-4.7641	1.7265	-8.14804	-1.38016	0.005867	0.999334	-2.23158
15	67467143	rs12912010	G	T	4	2.749e-08	2.749e-08	-2.3785	-2.3785	0.428041	-3.21746	-1.53954	0.9489	0	0.7783	-2.4182	0.4878	-3.37429	-1.46211	7.213e-07	0.991322	-6.14188	0.5893	-2.1831	1.2776	-4.6872	0.320996	0.0877	0.886358	-1.057	0.769	-3.3907	2.2789	-7.85734	1.07594	0.1372	0.893284	-0.862646	0.7158	-1.841	1.4906	-4.76258	1.08058	0.217	0.938727	-0.66354
15	85838636	rs4843040	C	T	4	6.069e-14	7.869e-06	3.1097	3.4144	0.414263	2.29774	3.92166	0.1343	46.18	0.7669	2.7959	0.4783	1.85843	3.73337	5.148e-09	0.999718	-8.28836	0.5747	5.8019	1.2242	3.40247	8.20133	2.343e-06	0.991991	-5.63023	0.5884	2.9616	1.7937	-0.554052	6.47725	0.09913	0.994529	-1.00379	0.7157	2.3171	1.4467	-0.518432	5.15263	0.1095	0.994109	-0.960586
15	101558562	rs930847	G	T	4	2.354e-12	3.922e-06	3.1948	3.3428	0.455637	2.30175	4.08785	0.2207	31.93	0.2232	3.0302	0.5231	2.00492	4.05548	7.047e-09	0.876628	-8.152	0.2451	3.889	1.4317	1.08287	6.69513	0.006677	0.960604	-2.17542	0.5412	1.0171	1.7731	-2.45818	4.49238	0.5664	0.968599	-0.246877	0.196	5.8779	1.6755	2.59392	9.16188	0.000466	0.95014	-3.33161
16	88324821	rs35193497	T	G	4	9.131e-22	9.131e-22	-4.6521	-4.6521	0.485287	-5.60326	-3.70094	0.5208	0	0.3491	-5.0766	0.5804	-6.21418	-3.93902	2.431e-18	0.557651	-17.6142	0.2093	-2.7962	1.5622	-5.85811	0.265712	0.07367	0.890979	-1.13271	0.5816	-3.8656	1.7523	-7.30011	-0.431092	0.02768	0.99775	-1.55783	0.35	-4.2029	1.358	-6.86458	-1.54122	0.002008	0.998024	-2.69724
17	14565130	rs4792535	C	T	4	5.394e-06	5.394e-06	1.7941	1.7941	0.394407	1.02106	2.56714	0.708	0	0.704	2.003	0.4477	1.12551	2.88049	7.736e-06	0.999229	-5.11148	0.477	0.6159	1.2288	-1.79255	3.02435	0.6163	0.998452	-0.210208	0.2436	0.7825	2.014	-3.16494	4.72994	0.6977	0.997879	-0.156331	0.6495	1.7701	1.3726	-0.920196	4.4604	0.1974	0.998214	-0.704653
21	47519535	rs8133436	T	C	4	0.2736	0.2736	1.023	1.023	0.934409	-0.808442	2.85444	0.9049	0	0.0769	0.4195	1.3923	-2.30941	3.14841	0.7632	0.309909	-0.117362	0.3257	2.0648	1.7663	-1.39715	5.52675	0.2426	0.543691	-0.615109	0.1359	0.627	2.7136	-4.69166	5.94566	0.8173	0.900312	-0.0876185	0.0932	1.2028	2.4019	-3.50492	5.91052	0.6166	0.901257	-0.209996
22	19960184	rs71313931	C	G	4	0.002025	0.002025	-1.7425	-1.7425	0.564548	-2.84901	-0.635986	0.9329	0	0.7405	-1.8238	0.6557	-3.10897	-0.538628	0.005415	0.532117	-2.2664	0.8082	-0.7696	1.9556	-4.60258	3.06338	0.694	0.603663	-0.158641	0.8839	-2.8423	2.7702	-8.27189	2.58729	0.3052	0.962974	-0.515415	0.7401	-1.5568	1.543	-4.58108	1.46748	0.3132	0.974204	-0.504178

## Sheet: Supplementary Data 3
SD3. Lead CCT-associated SNPs identified in GERA and look-up in the IGGC cross-ancestry meta-analysis
					GERA META										GERA EUR								GERA EAS								GERA AFR								GERA LAT								Directions of effect (EUR/EAS/AFR/LAT)	Replication IGGC META (EUR + EAS)
CHR	BP	SNP	A1	A2	N	P	P.R.	BETA	BETA.R.	SE	BETA 95% ll	BETA 95% ul	Q	I	FRQ	BETA	SE	BETA 95% ll	BETA 95% ul	P	info	logP	FRQ	BETA	SE	BETA 95% ll	BETA 95% ul	P	info	logP	FRQ	BETA	SE	BETA 95% ll	BETA 95% ul	P	info	logP	FRQ	BETA	SE	BETA 95% ll	BETA 95% ul	P	info	logP		N	P
2	219854317	rs146199923	G	T	2	4.833e-26	4.833e-26	14.4307	14.4307	1.36723	11.7509	17.1105	0.6172	0	0.9746	14.2473	1.4156	11.4727	17.0219	9.486e-24	0.837159	-23.0229	0.9952	NA	NA	NA	NA	NA	0.368486	NA	0.9914	NA	NA	NA	NA	NA	0.721448	NA	0.9805	16.9771	5.2753	6.63751	27.3167	0.00132	0.799958	-2.87943	+??+	NA	NA
2	228174518	rs4305262	T	A	4	6.92e-11	0.01017	2.5021	1.9513	0.383618	1.75021	3.25399	0.1459	44.25	0.6644	2.7965	0.4289	1.95586	3.63714	7.241e-11	0.993434	-10.1402	0.6278	2.1303	1.273	-0.36478	4.62538	0.09445	0.992813	-1.0248	0.7822	-2.0196	2.1139	-6.16284	2.12364	0.3397	0.982837	-0.468904	0.636	1.809	1.3888	-0.913048	4.53105	0.1929	0.989965	-0.714668	++-+	2	3.82e-11
3	136309706	rs28657043	C	G	3	2.914e-08	0.2678	3.6438	2.2868	0.656952	2.35617	4.93143	0.1322	50.59	0.8994	3.9699	0.6814	2.63436	5.30544	5.806e-09	0.989179	-8.23612	0.9964	NA	NA	NA	NA	NA	0.979228	NA	0.976	4.1914	5.9678	-7.50549	15.8883	0.4827	0.97995	-0.316323	0.9324	-1.6646	2.7196	-6.99502	3.66582	0.5406	0.988556	-0.267124	+?+-	NA	NA
3	171992317	chr3:171992317:D	TG	T	4	3.454e-24	3.454e-24	-4.0384	-4.0384	0.398031	-4.81854	-3.25826	0.6983	0	0.2824	-3.8807	0.4528	-4.76819	-2.99321	1.131e-17	0.984089	-16.9465	0.4412	-3.7641	1.2329	-6.18058	-1.34762	0.002305	0.977625	-2.63733	0.709	-4.7584	1.9641	-8.60804	-0.908764	0.01564	0.959044	-1.80576	0.3418	-5.5133	1.3902	-8.23809	-2.78851	7.695e-05	0.9844	-4.11379	----	2	1.341e-15
3	176687546	rs1905489	C	T	4	4.017e-08	4.017e-08	-2.0866	-2.0866	0.380066	-2.83153	-1.34167	0.437	0	0.6278	-2.1434	0.4249	-2.9762	-1.3106	4.608e-07	0.981146	-6.33649	0.6933	-3.0878	1.3201	-5.6752	-0.500404	0.01946	0.975169	-1.71086	0.7005	-2.716	1.9567	-6.55113	1.11913	0.1655	0.977844	-0.781202	0.5985	-0.1671	1.3498	-2.81271	2.47851	0.9015	0.978138	-0.0450343	----	2	0.01697
4	149079497	rs3931397	G	T	4	2.526e-11	2.526e-11	4.4499	4.4499	0.666967	3.14265	5.75715	0.4216	0	0.921	4.4478	0.756	2.96604	5.92956	4.106e-09	0.993553	-8.38658	0.9141	1.6972	2.2272	-2.66811	6.06251	0.4462	0.981608	-0.35047	0.8624	5.4539	2.587	0.38338	10.5244	0.03535	0.971436	-1.45161	0.9313	7.224	2.6057	2.11683	12.3312	0.00564	0.989115	-2.24872	++++	2	3.497e-08
5	64865658	rs3752673	T	C	4	1.395e-11	0.0001309	-2.8673	-2.9333	0.424256	-3.69884	-2.03576	0.2406	28.58	0.7405	-2.8141	0.4621	-3.71982	-1.90838	1.16e-09	0.999285	-8.93554	0.8378	-1.006	1.6302	-4.20119	2.18919	0.5372	0.999811	-0.269864	0.9133	-1.8066	3.2119	-8.10192	4.48872	0.574	0.999347	-0.241088	0.7681	-5.503	1.5824	-8.6045	-2.4015	0.0005217	0.999349	-3.28258	----	2	6.293e-09
5	115152694	rs34869	G	C	4	3.641e-08	0.005126	-2.0502	-2.5075	0.37226	-2.77983	-1.32057	0.0678	57.94	0.5643	-1.9256	0.4129	-2.73488	-1.11632	3.135e-06	0.964663	-5.50376	0.6597	-1.4062	1.3056	-3.96518	1.15278	0.2816	0.940555	-0.550367	0.7472	-7.5445	2.1116	-11.6832	-3.40576	0.0003755	0.96428	-3.42539	0.4909	-1.8211	1.3611	-4.48886	0.846656	0.1811	0.965477	-0.742082	----	2	6.786e-08
6	45522139	rs13191376	C	T	4	1.046e-09	1.046e-09	2.4228	2.4228	0.397035	1.64461	3.20099	0.7857	0	0.6527	2.3629	0.4265	1.52696	3.19884	3.076e-08	0.999034	-7.51201	0.9459	3.0163	2.6125	-2.1042	8.1368	0.2485	0.999773	-0.604674	0.8203	4.687	2.3399	0.100796	9.2732	0.04553	1	-1.3417	0.6562	2.0915	1.3904	-0.633684	4.81668	0.1328	1	-0.876802	++++	2	1.549e-08
6	82781389	rs6910919	C	T	4	1.932e-15	2.128e-09	-3.3331	-3.4583	0.419488	-4.1553	-2.5109	0.3177	14.87	0.2512	-3.1572	0.4664	-4.07134	-2.24306	1.339e-11	1	-10.8732	0.252	-3.3842	1.3943	-6.11703	-0.651372	0.01533	1	-1.81446	0.2556	-2.247	2.088	-6.33948	1.84548	0.2822	1	-0.549443	0.1884	-6.3485	1.7099	-9.6999	-2.9971	0.0002132	1	-3.67121	----	2	2.456e-13
7	63976532	rs112024264	G	A	3	4.287e-08	4.287e-08	6.3771	6.3771	1.164	4.09566	8.65854	0.9615	0	0.9625	6.341	1.204	3.98116	8.70084	1.41e-07	0.789898	-6.85078	0.996	NA	NA	NA	NA	NA	0.433065	NA	0.9888	4.6575	9.9023	-14.751	24.066	0.6382	0.767151	-0.195043	0.978	7.4942	5.1286	-2.55786	17.5463	0.1442	0.777249	-0.841035	+?++	NA	NA
7	66358129	rs10237309	T	G	4	5.892e-11	0.2128	3.1734	1.6557	0.484751	2.22329	4.12351	0.0139	71.78	0.8387	3.9485	0.5554	2.85992	5.03708	1.217e-12	0.990528	-11.9147	0.6896	1.8676	1.2796	-0.640416	4.37562	0.1446	0.98871	-0.839832	0.8937	0.4137	3.0052	-5.47649	6.30389	0.8906	0.971528	-0.0503173	0.842	-1.6486	1.8495	-5.27362	1.97642	0.3729	0.985772	-0.428408	+++-	2	2.185e-11
9	4118111	rs6415788	G	T	4	6.665e-11	6.665e-11	2.5744	2.5744	0.394362	1.80145	3.34735	0.5262	0	0.3887	2.6079	0.4309	1.76334	3.45246	1.46e-09	0.940002	-8.83565	0.145	3.7642	1.7823	0.270892	7.25751	0.03486	0.899226	-1.45767	0.392	0.08	1.8942	-3.63263	3.79263	0.9663	0.91942	-0.014888	0.2832	2.8855	1.4895	-0.03392	5.80492	0.05293	0.941293	-1.2763	++++	2	6.739e-05
9	13558455	rs12686184	A	G	4	1.332e-16	1.332e-16	3.8159	3.8159	0.461377	2.9116	4.7202	0.9477	0	0.8098	3.706	0.5215	2.68386	4.72814	1.244e-12	0.978008	-11.9052	0.7866	3.9915	1.503	1.04562	6.93738	0.007998	0.985836	-2.09702	0.6835	4.8978	1.9845	1.00818	8.78742	0.01381	0.967272	-1.85981	0.8377	3.9752	1.7565	0.53246	7.41794	0.02378	0.975193	-1.62379	++++	2	4.712e-11
9	113659190	rs1977415	C	T	4	4.619e-08	0.1415	-2.4258	-1.5293	0.443848	-3.29574	-1.55586	0.083	55.05	0.7876	-2.8291	0.4932	-3.79577	-1.86243	9.875e-09	0.998752	-8.00546	0.8038	-2.4825	1.5073	-5.43681	0.471808	0.09977	0.993087	-1.001	0.9307	3.3526	3.5757	-3.65577	10.361	0.3487	0.993048	-0.457548	0.7414	0.3304	1.4964	-2.60254	3.26334	0.8253	0.998885	-0.0833882	--++	2	1.427e-14
9	137487548	rs12380091	A	G	4	4.187e-24	4.187e-24	-4.258	-4.258	0.420454	-5.08209	-3.43391	0.4574	0	0.7481	-4.4373	0.4756	-5.36948	-3.50512	1.212e-20	0.96272	-19.9165	0.6837	-4.9567	1.3367	-7.57663	-2.33677	0.0002163	0.944317	-3.66494	0.8485	-3.2701	2.5803	-8.32749	1.78729	0.2054	0.913187	-0.6874	0.6066	-2.2892	1.3789	-4.99184	0.413444	0.09711	0.955916	-1.01274	----	2	5.452e-19
10	63830286	rs7090871	T	C	4	2.543e-16	6.576e-07	3.0686	3.1712	0.374529	2.33452	3.80268	0.2352	29.5	0.6044	3.0192	0.4158	2.20423	3.83417	4.014e-13	0.99303	-12.3964	0.6383	3.1314	1.2393	0.702372	5.56043	0.01162	0.993352	-1.93479	0.8142	7.3913	2.2884	2.90604	11.8766	0.001292	0.990386	-2.88874	0.6771	1.9142	1.4101	-0.849596	4.678	0.1749	0.993045	-0.75721	++++	2	2.429e-13
11	110855214	rs317513	A	G	4	2.861e-09	2.435e-07	2.3432	2.2806	0.394519	1.56994	3.11646	0.3752	3.5	0.3417	2.6162	0.4315	1.77046	3.46194	1.364e-09	0.969797	-8.86519	0.2012	0.94	1.544	-2.08624	3.96624	0.5427	0.997379	-0.26544	0.2382	-0.534	2.2167	-4.87873	3.81073	0.8097	0.937375	-0.0916759	0.2666	1.6657	1.523	-1.31938	4.65078	0.2743	0.967291	-0.561774	++-+	2	2.862e-07
12	102502759	rs4611262	T	C	4	6.248e-10	6.248e-10	2.798	2.798	0.452455	1.91119	3.68481	0.9418	0	0.2176	2.8151	0.4914	1.85196	3.77824	1.035e-08	0.996234	-7.98506	0.0976	2.1052	2.1003	-2.01139	6.22179	0.3163	0.996184	-0.499901	0.0741	4.7386	3.6982	-2.50987	11.9871	0.2005	0.811848	-0.697886	0.2542	2.6724	1.501	-0.26956	5.61436	0.07522	0.999109	-1.12367	++++	2	2.731e-07
12	104245046	rs10507170	G	A	3	6.972e-12	6.972e-12	-4.1741	-4.1741	0.608627	-5.36701	-2.98119	0.4649	0	0.8867	-4.4134	0.6401	-5.668	-3.1588	5.607e-12	1	-11.2513	0.9904	NA	NA	NA	NA	NA	1	NA	0.9174	-1.222	3.213	-7.51948	5.07548	0.7038	1	-0.152551	0.9243	-2.335	2.4843	-7.20423	2.53423	0.3474	1	-0.45917	-?--	NA	NA
13	41115586	rs2701857	A	C	3	8.155e-21	0.05573	5.9338	4.0257	0.634114	4.69094	7.17666	0.0571	65.06	0.8977	6.4274	0.6676	5.1189	7.7359	7.104e-22	0.993024	-21.1485	0.9948	NA	NA	NA	NA	NA	0.97714	NA	0.9531	2.7219	4.1745	-5.46012	10.9039	0.5146	0.977413	-0.28853	0.9091	0.9664	2.3196	-3.58002	5.51282	0.677	0.994308	-0.169411	+?++	NA	NA
15	30172702	rs62014490	T	C	4	6.515e-12	0.0001641	4.3553	3.9355	0.634152	3.11236	5.59824	0.3352	11.52	0.8901	4.643	0.6642	3.34117	5.94483	2.867e-12	0.943627	-11.5426	0.9872	5.848	5.7392	-5.40083	17.0968	0.3084	0.8669	-0.510886	0.9629	-2.6389	4.9589	-12.3583	7.08054	0.5948	0.855241	-0.225629	0.9292	1.5808	2.5918	-3.49913	6.66073	0.542	0.931509	-0.266001	++-+	NA	NA
15	67460757	rs11639295	C	T	4	1.362e-11	1.362e-11	-2.628	-2.628	0.388649	-3.38975	-1.86625	0.7328	0	0.688	-2.6278	0.4413	-3.49275	-1.76285	2.667e-09	0.988417	-8.57398	0.556	-1.6203	1.221	-4.01346	0.77286	0.1847	0.950596	-0.733533	0.6413	-3.7734	1.9026	-7.5025	-0.044304	0.04769	0.950767	-1.32157	0.5951	-3.2967	1.3625	-5.9672	-0.6262	0.01567	0.971037	-1.80493	----	2	7.368e-07
15	85897432	rs2344083	T	A	4	5.778e-18	9.021e-06	-3.4218	-3.6079	0.396186	-4.19832	-2.64528	0.1059	50.98	0.4129	-3.2864	0.4488	-4.16605	-2.40675	2.574e-13	0.839174	-12.5894	0.4563	-5.481	1.2455	-7.92218	-3.03982	1.154e-05	0.953887	-4.93779	0.4476	-5.0408	1.8878	-8.74089	-1.34071	0.007743	0.884684	-2.11109	0.4044	-1.1151	1.4418	-3.94103	1.71083	0.4394	0.875371	-0.35714	----	2	4.304e-13
15	100692953	rs72755233	G	A	3	2.263e-19	2.263e-19	-5.7601	-5.7601	0.640031	-7.01456	-4.50564	0.5975	0	0.8968	-5.6187	0.6618	-6.91583	-4.32157	2.262e-17	1	-16.6455	0.9951	NA	NA	NA	NA	NA	1	NA	0.9749	-4.8523	5.7668	-16.1552	6.45063	0.4004	1	-0.397506	0.944	-8.4999	2.7968	-13.9816	-3.01817	0.002417	1	-2.61672	-?--	NA	NA
15	101768144	chr15:101768144:I	A	AGAATGT	4	2.487e-12	2.487e-12	-2.7179	-2.7179	0.388048	-3.47847	-1.95733	0.7489	0	0.6328	-2.8914	0.4263	-3.72695	-2.05585	1.229e-11	0.971141	-10.9104	0.8425	-2.5345	1.6986	-5.86376	0.794756	0.1359	0.991602	-0.866781	0.3086	-1.3001	1.9022	-5.02841	2.42821	0.4945	0.951409	-0.305834	0.6503	-1.7489	1.3927	-4.47859	0.980792	0.2094	0.974204	-0.679023	----	2	5.441e-05
16	88343597	rs9938961	G	A	4	5.937e-27	5.937e-27	6.0087	6.0087	0.558958	4.91314	7.10426	0.6969	0	0.7585	6.1218	0.6097	4.92679	7.31681	1.213e-23	0.626063	-22.9161	0.9678	9.5004	3.9661	1.72684	17.274	0.01672	0.697476	-1.77676	0.8565	5.0181	2.5744	-0.027724	10.0639	0.05164	0.877449	-1.28701	0.8449	4.7363	1.8376	1.1346	8.338	0.01006	0.999284	-1.9974	++++	2	6.012e-46
17	67136325	rs117753190	C	G	2	1.214e-08	1.214e-08	-6.3969	-6.3969	1.12271	-8.59741	-4.19639	0.7807	0	0.9669	-6.4643	1.1485	-8.71536	-4.21324	1.85e-08	0.97182	-7.73283	0.999	NA	NA	NA	NA	NA	0.896636	NA	0.9931	NA	NA	NA	NA	NA	0.943601	NA	0.9835	-4.9472	5.3281	-15.3903	5.49588	0.3533	0.945891	-0.451856	-??-	NA	NA
[truncated: 30 more columns]

## Sheet: Supplementary Data 4
SD4. CCT-associated loci (novel and previously reported) identified in the combined meta-analysis (GERA+IGGC) and look-up in the individual samples														Back
					IGGC+GERA				GERA		IGGC
SNP	Chr	Pos	Locus	Alleles	β (SE)	P	Q	I	β (SE)	P	β (SE)	P
rs96067	1	36571920	COL8A2	G/A	-1.76 (0.28)	4.5 x 10-10	0.0046	87.57	-0.72 (0.46)	0.12	-2.37 (0.36)	2.5 x 10-11
rs10800558	1	170828021	PRRX1	C/A	1.38 (0.24)	6.6 x 10-9	0.3006	6.67	1.09 (0.37)	0.0029	1.59 (0.31)	3.7 x 10-7
rs4846476	1	218526228	TGFB2	G/C	2.03 (0.27)	1.2 x 10-13	0.7147	0	2.15 (0.43)	4.8 x 10-7	1.95 (0.36)	4.8 x 10-8
rs11903480	2	33550769	LTBP1	A/G	1.60 (0.28)	6.7 x 10-9	0.8788	0	1.65 (0.42)	0.0001	1.56 (0.36)	1.7 x 10-5
rs848546	2	36704767	CRIM1	A/G	-1.55 (0.25)	5.4 x 10-10	0.3685	0	-1.81 (0.39)	2.9 x 10-6	-1.36 (0.33)	3.0 x 10-5
rs1800440	2	38298139	CYP1B1	T/C	-1.89 (0.33)	1.4 x 10-8	0.8843	0	-1.83 (0.50)	0.00026	-1.93 (0.44)	1.4 x 10-5
rs62279162	2	228162280	COL4A3	T/G	2.38 (0.25)	2.7 x 10-22	0.8168	0	2.45 (0.38)	1.4 x 10-10	2.33 (0.32)	3.1 x 10-13
rs880930	2	238396872	MLPH	G/C	1.58 (0.29)	2.7 x 10-8	0.335	0	1.26 (0.44)	0.004	1.82 (0.37)	1.2 x 10-6
rs11917483	3	29393868	RBMS3	T/C	-1.66 (0.26)	1.2 x 10-10	0.9225	0	-1.63 (0.39)	2.5 x 10-5	-1.68 (0.35)	1.1 x 10-6
rs9855175	3	98500100	ST3GAL6	C/T	-1.36 (0.25)	4.9 x 10-8	0.1189	58.87	-0.90 (0.39)	0.019	-1.69 (0.33)	2.4 x 10-7
rs73222243	3	135933746	STAG1	A/C	2.10 (0.31)	9.6 x 10-12	0.4475	0	1.85 (0.45)	3.5 x 10-5	2.32 (0.42)	4.7 x 10-8
rs9838430	3	156471713	LINC00886	T/C	-1.98 (0.26)	8.5 x 10-15	0.3324	0	-1.69 (0.39)	1.49 x 10-5	-2.19 (0.34)	7.4 x 10-11
171992317:D	3	171992317	FNDC3B	TG/T	-3.28 (0.26)	9.1 x 10-37	0.0116	84.29	-4.04 (0.40)	3.5 x 10-24	-2.72 (0.34)	1.3 x 10-15
rs13079175	3	177309533	TBL1XR1	C/T	1.97 (0.24)	4.2 x 10-16	0.5027	0	1.78 (0.37)	1.6 x 10-6	2.11 (0.32)	4.2 x 10-11
rs62292788	3	187016877	LOC101929130	G/A	1.56 (0.25)	2.9 x 10-10	0.165	48.13	1.97 (0.38)	3.2 x 10-7	1.27 (0.32)	8.1 x 10-5
rs2320163	4	140174641	MGARP	G/C	1.59 (0.24)	3.7 x 10-11	0.9352	0	1.57 (0.37)	2.0 x 10-5	1.61 (0.32)	4.3 x 10-7
rs17024437	4	149081808	NR3C2	G/A	3.73 (0.43)	4.3 x 10-18	0.2034	38.2	4.37 (0.66)	4.4 x 10-11	3.26 (0.56)	7.7 x 10-9
rs7737693	5	52602941	FST	C/T	1.40 (0.25)	1.3 x 10-8	0.4929	0	1.21 (0.37)	0.0011	1.54 (0.33)	2.4 x 10-6
rs10471310	5	64548961	ADAMTS6	C/T	-2.38 (0.24)	5.4 x 10-23	0.9615	0	-2.39 (0.37)	1.4 x 10-10	-2.37 (0.32)	6.1 x 10-14
rs35351529	5	79390222	THBS4	T/C	2.43 (0.44)	3.2 x 10-8	0.1844	43.25	3.05 (0.64)	2.1 x 10-6	1.88 (0.60)	0.0017
rs34869	5	115152694	CDO1	G/C	-1.95 (0.25)	1.3 x 10-14	0.7066	0	-2.05 (0.37)	3.6 x 10-8	-1.86 (0.34)	6.8 x 10-8
rs2731646	5	121420919	LOX	A/G	1.73 (0.24)	5.2 x 10-13	0.9212	0	1.76 (0.37)	1.5 x 10-6	1.71 (0.32)	7.2 x 10-8
rs154001	5	127685135	FBN2	C/T	1.54 (0.27)	8.8 x 10-9	0.0669	70.21	2.08 (0.40)	1.9 x 10-7	1.10 (0.36)	0.0022
rs152446	5	141921634	FGF1	T/C	1.88 (0.27)	6.5 x 10-12	0.5841	0	1.69 (0.44)	0.00011	2.00 (0.35)	1.2 x 10-8
rs6459472	6	16522607	ATXN1	A/G	1.45 (0.24)	2.6 x 10-9	0.1666	47.74	1.06 (0.37)	0.004	1.74 (0.32)	6.7 x 10-8
rs9350413	6	22067279	LINC00340	T/A	-1.42 (0.25)	2.5 x 10-8	0.7611	0	-1.51 (0.38)	6.9 x 10-5	-1.35 (0.35)	9.3 x 10-5
rs13191376	6	45522139	RUNX2	C/T	2.23 (0.27)	1.1 x 10-16	0.503	0	2.42 (0.40)	1.1 x 10-9	2.06 (0.36)	1.6 x 10-8
rs1412710	6	75837203	COL12A1	T/C	-2.23 (0.31)	3.7 x 10-13	0.9074	0	-2.19 (0.47)	3.2 x 10-6	-2.26 (0.41)	2.4 x 10-8
rs6910919	6	82781389	FAM46A	C/T	-2.95 (0.27)	6.9 x 10-27	0.2253	31.98	-3.33 (0.42)	1.9 x 10-15	-2.66 (0.36)	2.5 x 10-13
rs7749695	6	113376787	RFPL4B	T/C	1.48 (0.27)	2.7 x 10-8	0.3995	0	1.76 (0.42)	2.8 x 10-5	1.30 (0.35)	0.00017
rs9294963	6	169554727	THBS2	T/C	1.54 (0.24)	8.7 x 10-11	0.5522	0	1.37 (0.37)	0.00021	1.66 (0.31)	8.4 x 10-8
rs10245642	7	65200393	LOC441242	G/A	-1.57 (0.27)	8.8 x 10-9	0.0132	83.71	-0.92 (0.38)	0.015	-2.28 (0.40)	8.0 x 10-9
66262284:D	7	66262284	RABGEF1	CTT/C	2.72 (0.26)	5.0 x 10-25	0.1023	62.53	2.23 (0.40)	2.2 x 10-8	3.09 (0.35)	9.6 x 10-19
rs7823059	8	95974961	NDUFAF6	T/C	-1.83 (0.24)	1.1 x 10-14	0.567	0	-1.67 (0.37)	4.8 x 10-6	-1.95 (0.31)	4.2 x 10-10
rs7026684	9	4215308	GLIS3	G/A	1.85 (0.24)	3.5 x 10-14	0.6771	0	1.74 (0.38)	3.8 x 10-6	1.94 (0.32)	1.7 x 10-9
rs1831902	9	13558317	MPDZ	C/T	-3.02 (0.29)	2.4 x 10-25	0.0429	75.61	-3.72 (0.45)	2.0 x 10-16	-2.53 (0.38)	2.3 x 10-11
rs10124621	9	111488128	ACTL7B	G/T	-1.61 (0.27)	1.9 x 10-9	0.5393	0	-1.79 (0.40)	7.5 x 10-6	-1.46 (0.36)	5.1 x 10-5
rs10980623	9	113660537	LPAR1	A/G	-2.70 (0.28)	2.9 x 10-21	0.3791	0	-2.40 (0.44)	6.0 x 10-8	-2.91 (0.37)	5.6 x 10-15
rs3132303	9	137444298	COL5A1	C/G	5.16 (0.31)	1.8 x 10-60	0.2551	22.79	4.73 (0.49)	1.1 x 10-21	5.46 (0.41)	8.4 x 10-41
rs7040970	9	139859013	LCN12	T/C	2.29 (0.28)	3.4 x 10-16	0.0026	88.98	1.10 (0.48)	0.023	2.89 (0.34)	4.8 x 10-17
rs4623781	10	25803024	GPR158	A/T	1.35 (0.24)	1.3 x 10-8	0.4451	0	1.13 (0.37)	0.0021	1.50 (0.31)	1.2 x 10-6
rs2505507	10	43644824	CSGALNACT2	C/T	1.53 (0.27)	2.1 x 10-8	0.269	18.15	1.87 (0.41)	5.7 x 10-6	1.26 (0.36)	0.00051
rs35809595	10	63831928	ARID5B	G/A	2.68 (0.24)	4.1 x 10-28	0.237	28.49	3.01 (0.37)	8.4 x 10-16	2.43 (0.32)	3.4 x 10-14
rs2419835	10	115296564	HABP2	C/T	-1.96 (0.30)	3.3 x 10-11	0.1776	44.98	-1.46 (0.47)	0.002	-2.28 (0.38)	1.7 x 10-9
rs4311997	10	124179299	PLEKHA1	C/T	1.35 (0.23)	8.3 x 10-9	0.8481	0	1.40 (0.36)	0.00011	1.31 (0.31)	1.9 x 10-5
rs688601	11	1891284	LSP1	T/A	-1.67 (0.30)	2.7 x 10-8	0.5504	0	-1.92 (0.51)	0.00019	-1.54 (0.37)	3.3 x 10-5
rs3740685	11	47468791	RAPSN	C/T	1.50 (0.26)	5.7 x 10-9	0.7746	0	1.59 (0.40)	6.0 x 10-5	1.44 (0.34)	2.3 x 10-5
rs4938174	11	110913240	ARHGAP20 - C11orf53	G/A	-2.20 (0.27)	4.2 x 10-16	0.7707	0	-2.11 (0.41)	2.2 x 10-7	-2.27 (0.36)	3.6 x 10-10
rs56009602	11	130289612	ADAMTS8	C/T	-5.99 (0.53)	3.0 x 10-29	0.006	86.73	-3.98 (0.90)	1.1 x 10-5	-7.05 (0.66)	1.2 x 10-26
rs7308752	12	91527181	DCN	A/G	2.86 (0.36)	3.5 x 10-15	0.4634	0	2.55 (0.55)	4.0 x 10-6	3.09 (0.48)	1.3 x 10-10
rs4611262	12	102502759	NUP37	T/C	2.37 (0.30)	2.0 x 10-15	0.2114	35.97	2.80 (0.45)	6.3 x 10-10	2.05 (0.40)	2.7 x 10-7
rs11111869	12	104402485	GLT8D2	G/A	-3.18 (0.31)	4.6 x 10-25	0.6654	0	-3.02 (0.49)	5.4 x 10-10	-3.29 (0.40)	1.2 x 10-16
rs9552680	13	23235285	FGF9 - SGCG	C/T	-2.04 (0.26)	1.7 x 10-15	0.8737	0	-2.08 (0.39)	1.1 x 10-7	-2.00 (0.34)	3.0 x 10-9
41112152:I	13	41112152	FOXO1	T/TA	5.44 (0.44)	1.6 x 10-34	0.4467	0	5.78 (0.63)	6.1 x 10-20	5.10 (0.62)	2.5 x 10-16
rs1176321	13	81227243	SPRY2	G/A	1.77 (0.26)	9.3 x 10-12	0.8473	0	1.83 (0.39)	2.9 x 10-6	1.73 (0.35)	7.0 x 10-7
rs28667150	14	73137234	DPF3	G/A	-1.64 (0.25)	5.3 x 10-11	0.5229	0	-1.83 (0.38)	1.5 x 10-6	-1.50 (0.33)	6.6 x 10-6
rs56223983	14	81814754	STON2	G/T	-1.89 (0.26)	2.6 x 10-13	0.6011	0	-1.73 (0.40)	1.2 x 10-5	-2.01 (0.34)	4.1 x 10-9
rs785429	15	30188232	TJP1	C/T	3.72 (0.41)	1.2 x 10-19	0.8626	0	3.64 (0.61)	2.7 x 10-9	3.79 (0.55)	7.5 x 10-12
rs25458	15	48797307	FBN1	A/G	-1.90 (0.31)	8.3 x 10-10	0.2166	34.51	-1.44 (0.48)	0.0028	-2.22 (0.40)	3.7 x 10-8
rs12898341	15	51456385	MIR4713HG	C/T	-1.59 (0.24)	4.2 x 10-11	0.4234	0	-1.82 (0.37)	7.7 x 10-7	-1.43 (0.32)	9.0 x 10-6
rs12912010	15	67467143	SMAD3	G/T	-2.47 (0.27)	2.4 x 10-19	0.7918	0	-2.38 (0.43)	2.8 x 10-8	-2.53 (0.36)	1.5 x 10-12
rs12324079	15	79501867	ANKRD34C-AS1	T/G	-1.54 (0.24)	2.0 x 10-10	0.6489	0	-1.67 (0.37)	7.0 x 10-6	-1.44 (0.32)	6.2 x 10-6
rs1828481	15	85840912	AKAP13	A/C	-2.68 (0.24)	2.2 x 10-29	0.1582	49.78	-3.08 (0.37)	6.0 x 10-17	-2.40 (0.31)	1.8 x 10-14
rs930847	15	101558562	LRRK1	G/T	3.47 (0.28)	3.8 x 10-34	0.4358	0	3.19 (0.46)	2.4 x 10-12	3.65 (0.37)	1.6 x 10-23
rs4785955	16	4297651	LOC100507501	G/T	1.79 (0.30)	3.3 x 10-9	0.5016	0	1.57 (0.45)	0.00049	1.98 (0.41)	1.4 x 10-6
rs28526212	16	88329202	ZNF469	G/A	-5.35 (0.28)	1.1 x 10-80	0.1604	49.24	-4.81 (0.48)	2.4 x 10-24	-5.64 (0.35)	4.05 x 10-59
rs9906577	17	14558139	HS3ST3B1	G/A	2.12 (0.25)	3.3 x 10-17	0.4347	0	1.89 (0.39)	1.3 x 10-6	2.29 (0.33)	3.6 x 10-12
rs7211723	17	63854425	CEP112	A/C	-1.62 (0.27)	3.4 x 10-9	0.632	0	-1.77 (0.42)	2.7 x 10-5	-1.50 (0.36)	2.8 x 10-5
rs448203	17	75495065	SEPT9	T/C	1.84 (0.29)	2.1 x 10-10	0.5423	0	2.01 (0.41)	7.8 x 10-7	1.66 (0.41)	5.3 x 10-5
rs11650127	17	79572253	NPLOC4	G/A	-1.96 (0.30)	4.8 x 10-11	0.4873	0	-2.15 (0.40)	1.1 x 10-7	-1.73 (0.44)	8.1 x 10-5
rs13036662	20	2784053	CPXM1	G/A	-2.11 (0.38)	3.2 x 10-8	0.73	0	-1.95 (0.60)	0.0012	-2.22 (0.49)	6.8 x 10-6
21:40195541	21	40195541	ETS2	G/GT	1.46 (0.25)	7.2 x 10-9	0.2673	18.75	1.78 (0.38)	3.0 x 10-6	1.22 (0.34)	0.00033
rs8133436	21	47519535	COL6A2	T/C	2.85 (0.51)	1.9 x 10-8	0.02	81.52	1.02 (0.93)	0.27	3.61 (0.60)	2.2 x 10-9
rs71313931	22	19960184	ARVCF	C/G	-2.08 (0.31)	3.2 x 10-11	0.4672	0	-1.74 (0.56)	0.002	-2.24 (0.38)	3.2 x 10-9
Loci in bold are novel. SNP, single-nucleotide polymorphism; Chr, chromosome; Pos, position; β, beta; NA not available.

## Sheet: Supplementary Data 5
SD5. CCT-associated variants identified in the conditional and joint multiple-SNP (COJO) analysis conducted on the combined (GERA+IGGC) meta-analysis results																	Back
CHR	BP	aSNP	A1	A2	N	P	P.R.	OR	OR.R.	Q	I	Locus	bSNP	R2	D'
2	33350586	rs75550549	A	G	3	6.07e-12	6.07e-12	-3.8817	-3.8817	0.4619	0	LTBP1	rs115781177	0.9869	1
2	219755011	rs121908120	T	A	2	2.041e-36	2.041e-36	12.8344	12.8344	0.7839	0	WNT10A	rs121908120	-	-
3	171634397	rs56054326	C	G	4	2.227e-14	2.227e-14	1.975	1.975	0.9506	0	LOC105374218	rs6445046	0.0012	0.0407
													rs4894535	0.0008	0.0418
3	176672915	chr3:176672915:D (rs398052472)	TG	T	4	5.912e-09	5.912e-09	-1.6033	-1.6033	0.6564	0	near TBL1XR1	rs11350527	0.0001	0.0105
													rs7620503	0	0.0079
5	64316593	rs166474	T	A	4	1.819e-13	4.002e-08	-1.7653	-1.7142	0.318	14.81	near CWC27	rs1309531	0.9516	1
5	64766518	chr5:64766518:D (rs201319128)	TA	T	4	2.416e-12	2.416e-12	-2.5306	-2.5306	0.4944	0	ADAMTS6	rs1309531	0	0.0047
													rs10064391	0.1	0.471
6	82610188	rs1931656	A	T	4	7.297e-31	7.297e-31	2.7597	2.7597	0.7429	0	LINC02542	rs1931656	-	-
6	82736670	rs10943848	A	C	4	8.969e-09	8.969e-09	-2.3909	-2.3909	0.7987	0	LINC02542	rs1931656	0.0004	0.0594
													rs9361886	0.0058	0.2341
													rs1538138	0.0116	0.5983
9	4111865	rs4475548	C	T	4	3.757e-12	3.757e-12	-1.9172	-1.9172	0.9447	0	GLIS3	rs7026684	0.0005	0.0435
9	136936376	rs56303154	C	T	4	1.573e-10	1.573e-10	-2.3465	-2.3465	0.5156	0	near BRD3	rs3132303	0.0035	0.0724
													rs3094339	0.4067	0.8643
9	137436214	rs3132307	G	C	4	2.424e-28	5.115e-09	3.1323	3.2076	0.1066	50.87	LOC100506532	rs3094339	0	0.0064
													rs4841899	0.1911	0.9594
													rs1536482	0.3877	0.6806
													rs3132303	0.0464	0.5545
													rs7032489	0.0081	0.3251
													rs1536478	0.2455	1
													rs3118520	0.2938	0.6637
													rs3132306	0.3865	0.6765
													rs7044529	0.0081	0.3251
9	137539907	rs12554217	A	C	4	3.01e-36	2.432e-18	5.1858	5.1334	0.288	20.31	COL5A1	rs3094339	0.0033	0.1007
													rs4841899	0	0.0135
													rs1536482	0.0024	0.1826
													rs3132303	0.0006	0.0383
													rs7032489	0.7457	0.9807
													rs1536478	0.0014	0.0752
													rs3118520	0.001	0.1046
													rs3132306	0.0022	0.1778
													rs7044529	0.7457	0.9807
9	137672012	rs3124932	C	T	4	3.86e-08	0.001966	-1.5847	-2.2264	0.0337	65.47	COL5A1	rs7032489	0.0019	0.1028
													rs7044529	0.0019	0.1028
													rs3094339	0.0007	0.0419
													rs4841899	0	0.0066
													rs1536482	0.0028	0.0723
													rs3132303	0.0009	0.0502
													rs1536478	0.0001	0.0102
													rs3118520	0.0034	0.0717
													rs3132306	0.0032	0.0784
													rs4842044	0.0001	0.0102
													rs3118516	0.003	0.0757
11	110948844	rs57168185	A	G	4	8.828e-11	8.828e-11	-2.1081	-2.1081	0.9509	0	near C11orf53	rs4938174	0.0001	0.0297
12	104249935	rs117789382	G	A	3	2.927e-08	0.2299	-4.4194	-2.823	0.2188	34.2	TTC41P	rs116878472	0.0001	0.2016
													rs11111869	0.0052	0.8346
													rs1564892	0.0095	0.8869
													rs11553764	0.005	0.8306
12	104282294	rs117995094	G	A	2	1.859e-15	0.2447	-7.6825	-5.0235	0.1113	60.56	TTC41P	rs116878472	0.8265	0.9372
													rs11111869	0.0068	1
													rs1564892	0.011	1
													rs11553764	0.0067	1
15	100692953	rs72755233	G	A	3	2.432e-24	2.432e-24	-5.2409	-5.2409	0.5092	0	ADAMTS17	rs930847	0	0.0005
													rs2034809	0.0035	0.1614
													rs4965359	0.0026	0.1261
15	100975027	rs58671886	G	A	4	1.357e-08	0.0001297	2.2883	2.3422	0.2159	32.74	CERS3-AS1 / CERS3	rs930847	0.0013	0.2133
													rs2034809	0.0019	0.1466
													rs752092	0.0034	0.2518
													rs4965359	0.0019	0.1639
15	101555399	rs2034809	G	A	4	2.276e-20	2.276e-20	2.3608	2.3608	0.7923	0	LRRK1	rs2034809	-	-
15	101787969	rs11636578	T	C	4	3.565e-19	9.829e-11	-2.3462	-2.2739	0.3249	13.51	CHSY1	rs752092	0.9485	0.9911
16	88296825	rs113896694	C	T	3	4.476e-11	4.476e-11	4.1973	4.1973	0.8183	0	LOC107984862	rs35193497	0.2894	1
													rs6540223	0.2986	1
													rs28687756	0.2863	0.977
16	88328928	rs28687756	T	G	3	3.582e-08	4.618e-06	-2.258	-2.1936	0.3526	4.07	BANP/ZNF469	rs28687756	-	-
17	74691636	rs11077857	G	A	4	4.706e-08	4.706e-08	1.5638	1.5638	0.7054	0	MXRA7	rs448203	0.0001	0.0207
21	47502053	chr21:47502053:D (rs386819406)	AGG	A	3	7.915e-09	0.3945	4.4636	2.1878	0.1359	49.9	near COL6A2	rs8133436	NA	NA
In bold are novel independent CCT-associated SNPs. Linkage disequilibrium (LD) metrics (R2 and D’) have all been calculated in European-ancestry populations using a web-based bioinformatic tool (https://analysistools.nci.nih.gov/LDlink/). Abbreviations: P, P-value from COJO analyses; NA, not available in 1000G reference panel; aindex SNP associated with CCT from COJO analyses; bSNPs associated wi…

## Sheet: Supplementary Data 6
SD6. Comparison of effect estimates of the 98 CCT lead SNPs between GERA non-Hispanic whites and GERA Hispanic/Latinos
					GERA non-Hispanic whites					GERA Hispanic/Latinos					Compare BETAs
CHR	BP	SNP	A1	A2	FRQ	BETA	SE	P	info	FRQ	BETA	SE	P	info	Z	P-value
1	36571920	rs96067	G	A	0.197	-0.6475	0.5456	0.2353	0.881992	0.3029	-2.8033	1.4511	0.05358	0.999398	1.39059	0.0821754
1	170828021	rs10800558	C	A	0.46	1.1426	0.4083	0.005146	0.993914	0.3946	1.7204	1.3237	0.1939	0.982288	-0.417112	0.338298
1	218526228	rs4846476	G	C	0.7721	2.2702	0.4814	2.425e-06	0.997862	0.7684	1.7608	1.5409	0.2534	0.996236	0.315545	0.376174
2	33350586	rs75550549	A	G	0.9248	-3.3782	0.7679	1.093e-05	0.991675	0.9309	-1.6146	2.6609	0.5441	1	-0.636797	0.262129
2	33550769	rs11903480	A	G	0.745	1.9315	0.4667	3.514e-05	1	0.7948	1.0127	1.6359	0.536	1	0.540099	0.294564
2	36704767	rs848546	A	G	0.7108	-1.9799	0.4455	8.878e-06	0.998375	0.5105	-2.2641	1.2672	0.07421	0.998406	0.21158	0.416218
2	38298139	rs1800440	T	C	0.8143	-2.077	0.528	8.401e-05	0.981848	0.8676	1.4429	1.9269	0.4541	0.980705	-1.76177	0.0390539
2	219755011	rs121908120	T	A	0.9752	13.4717	1.3666	7.486e-23	0.911581	0.9814	14.2218	5.0722	0.005121	0.900717	-0.142793	0.443227
2	228162280	rs62279162	T	G	0.6607	2.7646	0.4267	9.582e-11	0.998713	0.635	1.8355	1.3828	0.1846	0.998492	0.642026	0.260428
2	238396872	rs880930	G	C	0.7651	1.457	0.4966	0.00335	0.929248	0.7331	-0.0482	1.5271	0.9748	0.987064	0.937343	0.174291
3	29393868	rs11917483	T	C	0.6602	-1.546	0.428	0.0003051	0.997533	0.6317	-1.7874	1.3696	0.1921	0.989473	0.168233	0.4332
3	98500100	rs9855175	C	T	0.6335	-0.8293	0.4264	0.05178	0.984108	0.6622	-0.3496	1.4037	0.8034	0.979329	-0.326986	0.371839
3	135933746	rs73222243	A	C	0.7467	2.1464	0.4707	5.153e-06	0.975705	0.8283	-0.0627	1.7824	0.9719	0.970266	1.19832	0.115397
3	156471713	rs9838430	T	C	0.3224	-1.5093	0.4311	0.0004655	0.997657	0.2691	-3.981	1.4976	0.007944	0.993169	1.58604	0.0563656
3	171634397	rs56054326	C	G	0.7322	2.0007	0.4585	1.289e-05	0.986923	0.7302	1.6855	1.5312	0.2712	0.991373	0.197201	0.421835
3	171992317	chr3:171992317:D	TG	T	0.2824	-3.8807	0.4528	1.131e-17	0.984089	0.3418	-5.5133	1.3902	7.695e-05	0.9844	1.11663	0.132077
3	176672915	chr3:176672915:D	TG	T	0.5452	-2.0596	0.4173	8.067e-07	0.961844	0.5437	0.1628	1.3609	0.9048	0.950905	-1.56129	0.0592282
3	177309533	rs13079175	C	T	0.6091	1.7266	0.4179	3.616e-05	0.997398	0.5769	2.4241	1.3259	0.06773	0.973493	-0.501727	0.30793
3	187016877	rs62292788	G	A	0.6677	2.0206	0.4304	2.695e-06	0.995667	0.6097	1.1951	1.3277	0.3682	0.996968	0.591451	0.277109
4	140174641	rs2320163	G	C	0.5564	1.5742	0.4105	0.0001264	0.995411	0.6404	3.2342	1.3718	0.01853	0.992343	-1.1593	0.123168
4	149081808	rs17024437	G	A	0.9185	4.3947	0.7531	5.49e-09	0.974643	0.9295	6.9446	2.5952	0.007542	0.973786	-0.943617	0.172683
5	52602941	rs7737693	C	T	0.4917	1.1158	0.4094	0.006426	0.990038	0.5	2.6372	1.3231	0.04644	0.991413	-1.09849	0.135995
5	64316593	rs166474	T	A	0.5641	-2.0326	0.4097	7.092e-07	0.997818	0.6406	-1.605	1.3943	0.2499	0.984209	-0.294238	0.384288
5	64548961	rs10471310	C	T	0.617	-2.771	0.4192	3.983e-11	0.991162	0.5402	-0.7819	1.3197	0.5536	0.992468	-1.43651	0.0754292
5	64766518	chr5:64766518:D	TA	T	0.7801	-2.6117	0.5594	3.054e-06	0.760699	0.8044	-5.4099	1.9044	0.004568	0.78334	1.40977	0.0793035
5	79390222	rs35351529	T	C	0.9065	3.0891	0.7097	1.354e-05	0.974889	0.9242	2.8081	2.5168	0.2647	0.977234	0.107459	0.457212
5	115152694	rs34869	G	C	0.5643	-1.9256	0.4129	3.135e-06	0.964663	0.4909	-1.8211	1.3611	0.1811	0.965477	-0.07347	0.470716
5	121420919	rs2731646	A	G	0.4734	1.5611	0.4042	0.0001129	1	0.372	1.8607	1.3853	0.1794	1	-0.207614	0.417765
5	127685135	rs154001	C	T	0.3176	2.1509	0.4353	7.865e-07	1	0.2549	-1.2983	1.5052	0.3885	1	2.20132	0.0138568
5	141921634	rs152446	T	C	0.7914	1.961	0.5036	9.903e-05	0.969288	0.7953	1.4705	1.6759	0.3804	0.969023	0.280297	0.389625
6	16522607	rs6459472	A	G	0.4471	1.1176	0.4109	0.006535	0.991892	0.347	1.5836	1.3771	0.2504	0.984481	-0.324265	0.372869
6	22067279	rs9350413	T	A	0.4459	-1.3374	0.4145	0.001254	0.966079	0.5955	-3.7905	1.3338	0.004551	0.964814	1.75633	0.0395163
6	45522139	rs13191376	C	T	0.6527	2.3629	0.4265	3.076e-08	0.999034	0.6562	2.0915	1.3904	0.1328	1	0.186613	0.425982
6	75837203	rs1412710	T	C	0.1596	-2.352	0.5509	1.974e-05	1	0.1668	-1.6428	1.8124	0.3649	1	-0.374391	0.354057
6	82610188	rs1931656	A	T	0.4557	2.3634	0.4097	8.177e-09	0.981497	0.5082	2.168	1.3838	0.1174	0.945139	0.135396	0.446149
6	82736670	rs10943848	A	C	0.9159	-3.338	0.7244	4.106e-06	0.9985	0.8354	-4.923	1.8301	0.007233	0.973727	0.805282	0.210328
6	82781389	rs6910919	C	T	0.2512	-3.1572	0.4664	1.339e-11	1	0.1884	-6.3485	1.7099	0.0002132	1	1.80059	0.0358841
6	113376787	rs7749695	T	C	0.2338	1.6721	0.4794	0.000488	0.983462	0.2874	0.5922	1.4693	0.687	0.986468	0.698724	0.242362
6	169554727	rs9294963	T	C	0.6016	1.6347	0.4165	8.718e-05	0.990753	0.5852	0.6733	1.3628	0.6213	0.97436	0.674655	0.249948
7	65200393	rs10245642	G	A	0.5605	-1.2699	0.4144	0.002184	0.965547	0.5327	1.2732	1.4246	0.3716	0.850707	-1.71409	0.0432565
7	66262284	chr7:66262284:D	CTT	C	0.7167	2.4788	0.4524	4.344e-08	0.994928	0.675	-0.2714	1.406	0.847	0.99538	1.86203	0.0312995
8	95974961	rs7823059	T	C	0.4759	-1.9057	0.4073	2.91e-06	0.995103	0.4207	-0.3741	1.2848	0.771	0.996885	-1.13636	0.127903
9	4111865	rs4475548	C	T	0.7082	-2.241	0.4567	9.368e-07	0.94803	0.7324	-2.1995	1.585	0.1654	0.88511	-0.0251594	0.489964
9	4215308	rs7026684	G	A	0.6318	1.7338	0.4224	4.065e-05	0.998909	0.499	2.8092	1.3172	0.03313	0.978939	-0.777433	0.218452
9	13558317	rs1831902	C	T	0.2065	-3.5795	0.5105	2.463e-12	0.959177	0.1745	-4.2118	1.7269	0.01486	0.959179	0.351126	0.362747
9	111488128	rs10124621	G	T	0.3226	-1.9101	0.4313	9.557e-06	0.996297	0.2515	-1.178	1.5015	0.4329	0.996482	-0.468629	0.319667
9	113660537	rs10980623	A	G	0.7873	-2.8049	0.4928	1.279e-08	0.999256	0.7407	0.2771	1.4951	0.853	0.99917	-1.95779	0.0251272
9	136936376	rs56303154	C	T	0.8286	-1.0539	0.7929	0.1838	0.482132	0.8665	-2.2697	1.9846	0.253	0.990124	0.568894	0.284714
9	137436214	rs3132307	G	C	0.6583	2.6274	0.5869	7.65e-06	0.560133	0.7076	4.3294	1.5343	0.004846	0.916997	-1.03609	0.150081
9	137444298	rs3132303	C	G	0.2433	5.0068	0.5548	2.034e-19	0.72963	0.3359	2.4301	1.53	0.1124	0.842991	1.58324	0.0566832
9	137539907	rs12554217	A	C	0.8854	5.8691	0.7152	2.471e-16	0.789623	0.8633	5.0443	1.9725	0.01066	0.983018	0.393107	0.34712
9	137672012	rs3124932	C	T	0.5787	-1.2688	0.6017	0.035	0.498207	0.5399	-4.9466	1.3094	0.0001651	1	2.5522	0.00535225
9	139859013	rs7040970	T	C	0.4717	0.7047	0.5584	0.207	0.556519	0.4778	2.4475	1.3323	0.06641	0.994876	-1.20643	0.113825
10	25803024	rs4623781	A	T	0.6017	1.4566	0.4137	0.0004316	0.993332	0.6342	-1.4856	1.3634	0.2761	0.975685	2.06502	0.0194607
10	43644824	rs2505507	C	T	0.7251	2.0755	0.4532	4.702e-06	0.994042	0.7858	0.7689	1.6159	0.6343	0.995532	0.778549	0.218123
10	63831928	rs35809595	G	A	0.6065	2.9673	0.4159	1.014e-12	0.993535	0.6778	1.8721	1.408	0.1839	0.995307	0.745978	0.22784
10	115296564	rs2419835	C	T	0.1386	-1.5302	0.5842	0.00882	0.998885	0.3733	-1.1051	1.3013	0.3959	0.99656	-0.298019	0.382844
10	124179299	rs4311997	C	T	0.5266	0.8734	0.4041	0.03069	0.99973	0.4491	4.0258	1.3171	0.002281	0.998082	-2.28817	0.0110639
11	1891284	rs688601	T	A	0.405	-1.7206	0.5994	0.004104	0.501697	0.3374	-4.4243	1.3725	0.001296	0.987292	1.80526	0.0355168
11	47468791	rs3740685	C	T	0.2851	1.6928	0.4515	0.0001778	0.981529	0.362	0.502	1.347	0.7095	0.990147	0.838205	0.200958
11	110913240	rs4938174	G	A	0.6968	-2.4764	0.4441	2.5e-08	0.981154	0.7466	-0.4046	1.5336	0.7919	0.98359	-1.29763	0.0972078
11	110948844	rs57168185	A	G	0.8272	-2.9788	0.5343	2.511e-08	0.997924	0.7145	-2.5275	1.4034	0.07192	0.999069	-0.300532	0.381886
11	130289612	rs56009602	C	T	0.9482	-3.679	1.0503	0.0004617	0.768822	0.9514	-8.6718	3.3163	0.009024	0.854656	1.43527	0.0756049
12	91527181	rs7308752	A	G	0.9039	3.662	0.6919	1.222e-07	0.976139	0.8491	0.8487	1.8105	0.6393	0.984162	1.4515	0.0733206
12	102502759	rs4611262	T	C	0.2176	2.8151	0.4914	1.035e-08	0.996234	0.2542	2.6724	1.501	0.07522	0.999109	0.0903513	0.464004
12	104249935	rs117789382	G	A	0.959	-5.3205	1.029	2.362e-07	0.992674	0.9713	0.371	3.9963	0.926	0.986101	-1.37921	0.0839157
12	104282294	rs117995094	G	A	0.9719	-7.0353	1.2959	5.767e-08	0.892531	0.9838	1.6789	5.7638	0.7709	0.838901	-1.47506	0.070098
12	104402485	rs11111869	G	A	0.8283	-2.9901	0.5414	3.386e-08	0.98617	0.8949	-2.7746	2.1256	0.192	0.980117	-0.0982464	0.460868
13	23235285	rs9552680	C	T	0.6948	-1.9911	0.4399	6.063e-06	0.990041	0.7291	-0.9916	1.49	0.5058	0.985027	-0.643353	0.259998
13	41112152	chr13:41112152:I	T	TA	0.8961	6.5162	0.6732	4.311e-22	0.961027	0.9057	1.6781	2.3339	0.4723	0.957728	1.99177	0.0231984
13	81227243	rs1176321	G	A	0.6639	1.9071	0.4299	9.229e-06	0.998659	0.736	0.5397	1.4995	0.719	0.968092	0.87659	0.190355
14	73137234	rs28667150	G	A	0.6056	-1.6109	0.4261	0.0001572	0.945915	0.6013	-3.3935	1.3387	0.01136	0.968046	1.26887	0.102244
14	81814754	rs56223983	G	T	0.6876	-1.3716	0.4399	0.001822	0.989925	0.6676	-3.2507	1.406	0.02092	0.988037	1.27551	0.101064
15	30188232	rs785429	C	T	0.8916	3.9992	0.6527	9.183e-10	0.987669	0.9193	1.762	2.3898	0.4611	0.980426	0.903069	0.183245
15	48797307	rs25458	A	G	0.8553	-1.0123	0.5717	0.07665	0.999813	0.8146	-4.7014	1.6849	0.005338	0.999388	2.0734	0.0190674
15	51456385	rs12898341	C	T	0.5115	-1.566	0.4044	0.0001081	0.999741	0.4831	-2.1444	1.3209	0.1047	0.999283	0.4187	0.337718
15	67467143	rs12912010	G	T	0.7783	-2.4182	0.4878	7.213e-07	0.991322	0.7158	-1.841	1.4906	0.217	0.938727	-0.368021	0.356429
15	79501867	rs12324079	T	G	0.4762	-1.3843	0.4131	0.0008081	0.950718	0.4769	-3.0056	1.3528	0.02647	0.977657	1.14623	0.125851
15	85840912	rs1828481	A	C	0.606	-2.8719	0.4147	4.525e-12	0.999596	0.5347	-1.0035	1.3248	0.4489	0.997948	-1.34593	0.0891633
15	100692953	rs72755233	G	A	0.8968	-5.6187	0.6618	2.262e-17	1	0.944	-8.4999	2.7968	0.002417	1	1.00249	0.158053
15	100975027	rs58671886	G	A	0.8952	2.1708	0.6944	0.001774	0.898661	0.9064	5.6559	2.451	0.02117	0.872453	-1.36806	0.085646
15	101555399	rs2034809	G	A	0.5288	1.7552	0.455	0.0001149	0.812807	0.4389	2.5396	1.3161	0.05386	1	-0.563291	0.286618
15	101558562	rs930847	G	T	0.2232	3.0302	0.5231	7.047e-09	0.876628	0.196	5.8779	1.6755	0.000466	0.95014	-1.62238	0.0523608
15	101787969	rs11636578	T	C	0.6626	-2.898	0.4321	2.059e-11	0.981714	0.6715	-2.522	1.4192	0.07577	0.984348	-0.253451	0.39996
16	4297651	rs4785955	G	T	0.7427	2.0093	0.5053	7.019e-05	0.847696	0.6602	-0.5672	1.4289	0.6915	0.95818	1.69997	0.0445681
16	88296825	rs113896694	C	T	0.8797	5.9809	0.9181	7.523e-11	0.487153	0.9225	6.7666	2.5745	0.008678	0.918729	-0.287454	0.386882
16	88328928	rs28687756	T	G	0.5564	-3.5957	0.6329	1.36e-08	0.432836	0.5607	-3.0028	1.5369	0.05093	0.736394	-0.356714	0.360653
16	88329202	rs28526212	G	A	0.3578	-5.0827	0.5665	3.269e-19	0.577452	0.3489	-4.189	1.378	0.002411	0.976745	-0.599838	0.274307
17	14558139	rs9906577	G	A	0.7042	2.0386	0.448	5.389e-06	0.998112	0.6535	1.877	1.3878	0.1764	0.987703	0.110813	0.455882
17	63854425	rs7211723	A	C	0.2476	-2.0667	0.473	1.254e-05	0.985417	0.2928	-1.7957	1.4637	0.2201	0.978314	-0.176177	0.430078
17	74691636	rs11077857	G	A	0.1814	1.082	0.5414	0.04567	0.95112	0.2645	3.3153	1.5019	0.02745	0.970502	-1.39887	0.0809258
17	75495065	rs448203	T	C	0.5636	2.4215	0.4475	6.365e-08	0.839134	0.4063	-1.0474	1.3483	0.4374	0.966054	2.44182	0.00730679
17	79572253	rs11650127	G	A	0.6421	-2.0731	0.4259	1.14e-06	0.98484	0.755	-2.8721	1.5418	0.0627	0.986693	0.499518	0.308707
20	2784053	rs13036662	G	A	0.8955	-1.5333	0.6963	0.02767	0.90493	0.8771	-5.1258	2.049	0.01248	0.95712	1.66006	0.0484512
21	40195541	chr21:40195541:I	G	GT	0.6518	2.0797	0.4255	1.034e-06	0.982836	0.6765	0.5254	1.4088	0.7092	0.975465	1.05616	0.145448
21	47502053	chr21:47502053:D	AGG	A	0.9582	-0.7723	1.9113	0.6862	0.309538	0.958	-2.589	3.9367	0.5109	0.679427	0.415137	0.339021
21	47519535	rs8133436	T	C	0.0769	0.4195	1.3923	0.7632	0.309909	0.0932	1.2028	2.4019	0.6166	0.901257	-0.282142	0.388917
22	19960184	rs71313931	C	G	0.7405	-1.8238	0.6557	0.005415	0.532117	0.7401	-1.5568	1.543	0.3132	0.974204	-0.159256	0.436733

## Sheet: Supplementary Data 7
SD7. Proportion of variance in CCT explained by all the 98 CCT-associated SNPs identified in the current study.																		Back
Ethnic group	Array h2 (SE)	GCTA-GREML	Variance explained
		power (%)	Adjusted R2 (%)
Non-Hispanic whites	0.425 (0.033)	1	14.2
Hispanic/Latinos	0.113 (0.401)	0.46	13.6
East Asians	0.113 (0.395)	0.54	8.9
African Americans	0.000001 (0.416)	0.177	10.1
The 98 CCT-associated SNPs include the 74 SNPs identified in the combined (GERA+IGGC) meta-analysis and the 24 from the COJO conditional analysis.

## Sheet: Supplementary Data 8
SD8. List of the 95% credible set of variants in each of the 74 CCT loci								Back
CHR	SNP	BP	A1	A2	Posterior Inclusion Probability	Cumulative Inclusion Probability	loci
1	rs96067	36571920	G	A	0.203091	0.203091	IGR
1	rs274136	36579458	G	A	0.160897	0.363989	IGR
1	rs274760	36573573	A	C	0.122191	0.48618	IGR
1	rs7550047	36567343	G	A	0.0931186	0.579299	IGR
1	rs274763	36574386	C	T	0.0888891	0.668188	IGR
1	rs7543855	36574126	T	C	0.0870323	0.75522	IGR
1	rs11263856	36583747	A	C	0.0659244	0.821144	IGR
1	rs156486	36576328	G	A	0.0513877	0.872532	IGR
1	rs274140	36576316	T	C	0.0512088	0.923741	IGR
1	rs11263855	36581510	T	A	0.033181	0.956922	IGR
1	rs10800558	170828021	C	A	0.0672686	0.0672686	IGR
1	rs2227205	170732429	T	C	0.0622621	0.129531	IGR
1	rs6693346	170835002	A	G	0.0588843	0.188415	IGR
1	rs10919464	170739704	A	G	0.0469474	0.235363	IGR
1	rs10489237	170836302	T	C	0.0423109	0.277673	IGR
1	rs4656803	170728514	A	G	0.0418689	0.319542	IGR
1	rs6671559	170831907	T	C	0.0383107	0.357853	IGR
1	rs10800537	170738723	T	C	0.0320263	0.389879	IGR
1	rs2227206	170712997	T	C	0.0278456	0.417725	IGR
1	rs10800536	170737752	T	C	0.0267432	0.444468	IGR
1	rs10800535	170737633	A	G	0.024962	0.46943	IGR
1	rs2421492	170712490	A	G	0.0236989	0.493129	IGR
1	rs978985	170736471	T	C	0.023354	0.516483	IGR
1	rs2213749	170734067	T	C	0.0216977	0.538181	IGR
1	rs7519265	170723093	C	T	0.018825	0.557006	IGR
1	rs10919501	170828051	C	T	0.0151756	0.572181	IGR
1	rs983215	170830645	A	G	0.0142415	0.586423	IGR
1	rs10800557	170827841	G	T	0.0127349	0.599158	IGR
1	rs12138160	170828082	G	A	0.0126135	0.611771	IGR
1	rs980467	170741013	A	C	0.0124432	0.624214	IGR
1	rs10800556	170827774	T	G	0.011979	0.636193	IGR
1	rs12566206	170827299	A	C	0.0112855	0.647479	IGR
1	rs10919462	170734890	A	C	0.0111691	0.658648	IGR
1	rs4656808	170833947	C	T	0.010859	0.669507	IGR
1	rs4656806	170833830	G	A	0.0107803	0.680287	IGR
1	rs10800560	170834099	A	T	0.0107403	0.691028	IGR
1	rs988340	170834269	A	G	0.0107182	0.701746	IGR
1	rs2206313	170832156	A	T	0.0106655	0.712411	IGR
1	rs7516911	170832495	C	T	0.0106546	0.723066	IGR
1	rs2206314	170832353	G	A	0.0106221	0.733688	IGR
1	rs926440	170834344	T	A	0.0106221	0.74431	IGR
1	rs926441	170834456	T	C	0.0105897	0.7549	IGR
1	rs12137086	170827069	T	G	0.0103114	0.765211	IGR
1	rs9287100	170833173	C	T	0.00960021	0.774811	IGR
1	rs4644548	170725164	C	T	0.00943791	0.784249	IGR
1	rs10442650	170833115	A	C	0.00933391	0.793583	IGR
1	rs10489235	170832842	C	T	0.00932895	0.802912	IGR
1	rs10442651	170833324	G	A	0.00929758	0.81221	IGR
1	rs10737556	170827604	G	A	0.00910913	0.821319	IGR
1	rs10919454	170709635	G	A	0.00867994	0.829999	IGR
1	rs6427270	170835391	T	G	0.00858536	0.838584	IGR
1	rs4656809	170835762	G	A	0.0085423	0.847126	IGR
1	rs4656805	170833701	C	T	0.00850242	0.855629	IGR
1	rs10800551	170824450	A	T	0.00823882	0.863868	IGR
1	rs7553720	170819893	G	A	0.00817647	0.872044	IGR
1	rs10919495	170820098	T	G	0.00755078	0.879595	IGR
1	chr1:170833466:I	170833466	T	TC	0.00697877	0.886574	IGR
1	rs10489236	170833340	A	G	0.00648942	0.893063	IGR
1	rs7551838	170814320	G	T	0.00431161	0.897375	IGR
1	rs4656224	170727442	T	C	0.00430487	0.90168	IGR
1	rs1476040	170700758	A	G	0.00421594	0.905896	PRRX1
1	rs1022522	170831413	G	A	0.00416186	0.910057	IGR
1	rs10753826	170826675	A	G	0.00404305	0.914101	IGR
1	chr1:170836792:I	170836792	C	CT	0.00391159	0.918012	IGR
1	rs10800545	170795380	A	G	0.0037077	0.92172	IGR
1	rs2143112	170802764	C	G	0.00359974	0.92532	IGR
1	rs2143113	170802792	C	T	0.00344621	0.928766	IGR
1	rs10737555	170795855	A	C	0.00317993	0.931946	IGR
1	rs9645331	170826488	T	G	0.00317095	0.935117	IGR
1	rs6657519	170816352	C	T	0.00305044	0.938167	IGR
1	rs2206312	170815067	T	G	0.00290721	0.941074	IGR
1	rs10800548	170816253	C	T	0.00279502	0.943869	IGR
1	rs10753829	170826780	G	C	0.00257659	0.946446	IGR
1	rs6658807	170798504	A	G	0.00253864	0.948985	IGR
1	rs1158085	170826068	C	T	0.00250513	0.95149	IGR
1	rs4846476	218526228	C	G	0.430045	0.430045	TGFB2
1	rs17047703	218525588	A	C	0.269956	0.700001	TGFB2
1	rs11581605	218524304	G	A	0.208218	0.908219	TGFB2
1	rs1418555	218523650	A	G	0.0855845	0.993804	TGFB2
2	rs11903480	33550769	G	A	0.912576	0.912576	LTBP1
2	rs4670408	33516152	T	C	0.00867144	0.921248	LTBP1
2	rs6543705	33529175	T	C	0.00760407	0.928852	LTBP1
2	rs13015373	33613324	A	C	0.00760407	0.936456	LTBP1
2	rs10175557	33517950	T	C	0.00485625	0.941312	LTBP1
2	rs6739506	33506363	T	C	0.00416634	0.945478	LTBP1
2	rs11124313	33512583	T	G	0.00366278	0.949141	LTBP1
2	rs13391131	33511462	A	G	0.00350419	0.952645	LTBP1
2	rs848546	36704767	G	A	0.361008	0.361008	CRIM1
2	rs848545	36705011	C	T	0.207632	0.568639	CRIM1
2	rs848548	36702458	A	C	0.162182	0.730822	CRIM1
2	rs848549	36702389	T	C	0.0830917	0.813913	CRIM1
2	rs848555	36698251	T	G	0.0791554	0.893069	CRIM1
2	rs848544	36705040	A	G	0.044501	0.93757	CRIM1
2	rs861051	36705579	G	A	0.0301916	0.967761	CRIM1
2	rs1800440	38298139	C	T	0.991127	0.991127	CYP1B1
2	rs62279162	228162280	G	T	0.31705	0.31705	COL4A3
2	rs62279163	228168099	A	C	0.254404	0.571454	COL4A3
2	rs4643535	228133809	G	A	0.155763	0.727217	COL4A3
2	rs4608502	228134155	T	C	0.119497	0.846714	COL4A3
2	rs7606754	228135180	A	G	0.0963408	0.943055	COL4A3
2	chr2:228143966:D	228143966	T	TTTG	0.0469828	0.990037	COL4A3
2	rs880930	238396872	C	G	0.0741654	0.0741654	MLPH
2	rs880932	238396963	C	T	0.0702464	0.144412	MLPH
2	rs72620830	238396985	T	C	0.0634096	0.207821	MLPH
2	rs6760842	238398165	C	T	0.0473385	0.25516	MLPH
2	rs1463795	238412392	G	C	0.043069	0.298229	MLPH
2	rs12465081	238401784	G	A	0.039298	0.337527	MLPH
2	rs6757376	238400036	C	G	0.0386103	0.376137	MLPH
2	rs7582828	238378476	T	G	0.0342847	0.410422	IGR
2	rs6713555	238398182	A	G	0.0298167	0.440239	MLPH
2	rs7569197	238383073	G	A	0.0273037	0.467542	IGR
2	rs7571898	238383028	C	T	0.026961	0.494503	IGR
2	rs6722471	238384046	G	A	0.026671	0.521174	IGR
2	rs7583768	238416786	G	A	0.0265237	0.547698	MLPH
2	rs6724766	238413600	C	T	0.0255092	0.573207	MLPH
2	rs13408361	238382899	G	A	0.0250743	0.598281	IGR
2	rs7606177	238394913	C	G	0.0213229	0.619604	IGR
2	rs11891348	238440449	G	T	0.0198126	0.639417	MLPH
2	rs66509917	238395394	G	T	0.0184335	0.65785	IGR
2	chr2:238392143:I	238392143	ACT	A	0.0179329	0.675783	IGR
2	rs7586312	238439389	A	G	0.0172259	0.693009	MLPH
2	rs13432426	238388631	G	T	0.0160925	0.709102	IGR
2	rs7581882	238390745	C	T	0.0158194	0.724921	IGR
2	rs6737888	238417363	C	T	0.0157022	0.740623	MLPH
2	rs6737914	238393434	G	A	0.0150543	0.755677	IGR
2	rs7584330	238387228	G	A	0.0143267	0.770004	IGR
2	rs6729659	238385126	C	T	0.01332	0.783324	IGR
2	rs12474519	238377012	A	G	0.0123517	0.795676	IGR
2	rs6431544	238417728	A	G	0.0120501	0.807726	MLPH
2	rs10187185	238416524	G	C	0.0118278	0.819554	MLPH
2	rs3087553	238421349	C	A	0.0115742	0.831128	MLPH
2	rs2292879	238419611	G	A	0.0115685	0.842696	MLPH
2	rs6751019	238370658	C	T	0.0100325	0.852729	IGR
2	rs58643200	238389855	G	A	0.00998659	0.862716	IGR
2	rs7604315	238381729	G	C	0.00840077	0.871116	IGR
2	rs9973650	238380266	A	G	0.00819099	0.879307	IGR
2	rs2325839	238386286	C	T	0.00794997	0.887257	IGR
2	rs13390494	238388792	A	G	0.00782981	0.895087	IGR
2	rs72620825	238381243	A	G	0.00662132	0.901708	IGR
2	rs72620824	238381083	A	G	0.00586287	0.907571	IGR
2	rs937395	238378749	C	T	0.00546246	0.913034	IGR
2	rs13386174	238375494	T	C	0.003913	0.916947	IGR
2	rs6431541	238376190	T	A	0.00363612	0.920583	IGR
2	rs67071074	238395429	C	T	0.00350822	0.924091	IGR
2	rs10445707	238368751	G	A	0.00345162	0.927543	IGR
2	rs10929235	238380272	G	A	0.00342083	0.930964	IGR
2	rs7607231	238372896	C	T	0.00292121	0.933885	IGR
2	rs13386290	238393136	C	G	0.00250646	0.936391	IGR
2	rs58057291	238395479	A	T	0.00239587	0.938787	IGR
2	rs1497128	238369211	C	T	0.00201941	0.940806	IGR
2	rs11884395	238359366	T	C	0.0019997	0.942806	IGR
2	rs58223447	238378644	C	G	0.00177542	0.944582	IGR
2	rs10929234	238380034	G	C	0.00170023	0.946282	IGR
2	rs12469894	238365528	C	T	0.00169063	0.947972	IGR
2	rs6709497	238368925	T	C	0.00165129	0.949624	IGR
2	rs72620822	238379582	T	C	0.00164125	0.951265	IGR
3	rs11917483	29393868	C	T	0.226089	0.226089	RBMS3
3	rs7427438	29394725	A	C	0.193384	0.419474	RBMS3
3	rs11129361	29393644	G	A	0.131983	0.551456	RBMS3
3	rs35453828	29388456	G	A	0.0553195	0.606776	RBMS3
3	rs66848395	29390193	A	G	0.0367217	0.643498	RBMS3
3	rs13070489	29387146	A	T	0.0352018	0.6787	RBMS3
3	rs13090916	29387277	G	C	0.0308212	0.709521	RBMS3
3	rs13065244	29395686	A	C	0.0283444	0.737865	RBMS3
3	rs34830062	29398616	G	T	0.0262425	0.764108	RBMS3
3	rs55919279	29394468	A	G	0.0233975	0.787505	RBMS3
3	rs56121353	29394478	A	G	0.0214122	0.808917	RBMS3
3	rs55693916	29394498	T	G	0.0210396	0.829957	RBMS3
3	rs4555478	29392453	T	C	0.0174689	0.847426	RBMS3
3	rs13065187	29395506	T	G	0.0154911	0.862917	RBMS3
3	rs13065255	29395702	T	C	0.0141425	0.877059	RBMS3
3	rs11927130	29404255	G	A	0.0128161	0.889875	RBMS3
3	rs34199392	29393415	A	G	0.0122241	0.9021	RBMS3
3	rs11919562	29404529	A	G	0.0121272	0.914227	RBMS3
3	rs4680822	29388257	G	A	0.0111058	0.925333	RBMS3
3	rs7644260	29384227	T	C	0.0109231	0.936256	RBMS3
3	rs11924820	29384725	A	G	0.0101398	0.946396	RBMS3
3	rs4413283	29392514	C	T	0.00900997	0.955406	RBMS3
3	rs9855175	98500100	T	C	0.0478535	0.0478535	ST3GAL6
3	rs9815226	98503110	G	A	0.0274687	0.0753222	ST3GAL6
3	rs4425200	98504780	A	G	0.0273188	0.102641	ST3GAL6
3	rs4426625	98504865	T	G	0.0262505	0.128891	ST3GAL6
3	rs2290067	98506698	G	A	0.0259974	0.154889	ST3GAL6
3	rs999147	98503776	G	A	0.0254175	0.180306	ST3GAL6
3	rs14310	98512825	A	T	0.024583	0.204889	ST3GAL6
3	rs2470859	98593555	T	C	0.0224644	0.227354	DCBLD2
3	rs6804850	98510089	G	A	0.0218941	0.249248	ST3GAL6
3	rs2439213	98575950	A	G	0.0218387	0.271086	DCBLD2
3	rs6782630	98507562	T	C	0.0217652	0.292852	ST3GAL6
3	rs9883516	98505376	G	A	0.0202538	0.313105	ST3GAL6
3	rs1866679	98518806	G	A	0.0198522	0.332958	DCBLD2
3	rs9883537	98505432	C	A	0.0195251	0.352483	ST3GAL6
3	rs9823430	98537835	C	T	0.0193799	0.371863	DCBLD2
3	rs9811860	98534572	T	C	0.0191383	0.391001	DCBLD2
3	rs9867586	98543301	T	G	0.018554	0.409555	DCBLD2
3	chr3:98509046:D	98509046	T	TA	0.0179192	0.427474	ST3GAL6
3	rs9814819	98531342	G	A	0.0171915	0.444666	DCBLD2
3	rs6788689	98532282	A	G	0.0162372	0.460903	DCBLD2
3	rs2470869	98563863	C	T	0.0161775	0.47708	DCBLD2
3	rs2439228	98562336	T	C	0.0157528	0.492833	DCBLD2
3	chr3:98565719:I	98565719	CT	C	0.0153862	0.508219	DCBLD2
3	rs2439231	98564190	C	G	0.0153594	0.523579	DCBLD2
3	rs1866677	98523960	A	C	0.0151745	0.538753	DCBLD2
3	rs2470879	98566842	C	T	0.0148931	0.553646	DCBLD2
3	rs2439218	98577942	A	G	0.0145981	0.568244	DCBLD2
3	rs1866678	98523937	A	T	0.0145183	0.582763	DCBLD2
3	chr3:98505525:I	98505525	AG	A	0.012126	0.594889	ST3GAL6
3	rs2454685	98587066	C	T	0.0120228	0.606912	DCBLD2
3	rs2470770	98721238	G	A	0.0118064	0.618718	IGR
3	rs2028393	98611323	G	A	0.0112167	0.629935	DCBLD2
3	rs2119188	98602782	C	T	0.0111243	0.641059	DCBLD2
3	rs2470881	98610719	C	T	0.0110199	0.652079	DCBLD2
3	rs2439236	98572827	A	G	0.0109663	0.663045	DCBLD2
3	rs2439215	98576897	A	G	0.0100699	0.673115	DCBLD2
3	rs2439225	98609291	A	G	0.00997749	0.683093	DCBLD2
3	rs2262597	98579013	A	G	0.00992653	0.693019	DCBLD2
3	rs2439223	98613510	G	C	0.00855081	0.70157	DCBLD2
3	rs2960190	98589650	G	A	0.00764053	0.70921	DCBLD2
3	rs1875086	98618383	T	C	0.00752623	0.716737	DCBLD2
3	rs2439237	98572853	T	C	0.00733109	0.724068	DCBLD2
3	rs2454682	98596611	A	G	0.00644538	0.730513	DCBLD2
3	rs9860264	98624515	T	C	0.00483344	0.735347	IGR
3	rs2439222	98613773	T	C	0.00479602	0.740143	DCBLD2
3	rs2462222	98732897	G	A	0.00462127	0.744764	IGR
3	rs1383903	98729963	C	T	0.00412539	0.748889	IGR
3	rs2454686	98661092	A	G	0.00329652	0.752186	IGR
3	rs2249740	98661430	C	A	0.00302027	0.755206	IGR
3	rs9811449	98499298	T	G	0.00294203	0.758148	ST3GAL6
3	rs2449021	98723972	G	T	0.00281639	0.760964	IGR
3	rs2262601	98722159	A	C	0.00272524	0.76369	IGR
3	rs2449008	98733222	C	T	0.00247323	0.766163	IGR
3	chr3:98720527:D	98720527	CA	C	0.00245691	0.76862	IGR
3	rs2262602	98722457	G	A	0.00239572	0.771016	IGR
3	rs2462219	98731155	G	A	0.00237665	0.773392	IGR
3	rs1383904	98729907	C	A	0.00237099	0.775763	IGR
3	rs2470753	98730173	G	A	0.00236723	0.77813	IGR
3	rs2128050	98722409	C	T	0.00235232	0.780483	IGR
3	rs2062061	98731456	G	T	0.00235047	0.782833	IGR
3	rs1905021	98717930	C	T	0.00234862	0.785182	IGR
3	rs2449026	98722615	T	G	0.00234678	0.787529	IGR
3	rs2449036	98719744	A	G	0.00232488	0.789853	IGR
3	rs1580376	98719492	G	A	0.00230163	0.792155	IGR
3	rs1383902	98730010	C	T	0.00230163	0.794457	IGR
3	rs2449009	98733006	A	G	0.00230163	0.796758	IGR
3	chr3:98630652:D	98630652	A	ATAAGTGGG	0.00229281	0.799051	IGR
3	rs2128049	98730491	A	G	0.00229281	0.801344	IGR
3	rs2462220	98731600	G	A	0.00227712	0.803621	IGR
3	rs2470754	98719915	C	T	0.00227539	0.805896	IGR
3	rs2128048	98730519	C	G	0.00227194	0.808168	IGR
3	rs2062060	98731569	G	A	0.00226678	0.810435	IGR
3	rs2470769	98718849	T	C	0.00224976	0.812685	IGR
3	rs2929489	98718689	G	A	0.00224807	0.814933	IGR
3	rs2470756	98720216	C	T	0.00224135	0.817174	IGR
3	rs2449035	98719989	G	C	0.00223968	0.819414	IGR
3	rs2449019	98724429	C	T	0.00223633	0.82165	IGR
3	rs2470836	98721023	T	C	0.00222803	0.823878	IGR
3	rs2449030	98720966	A	G	0.00221814	0.826097	IGR
3	chr3:98586597:D	98586597	T	TG	0.00221486	0.828311	DCBLD2
3	rs1905015	98727536	A	G	0.00220673	0.830518	IGR
3	rs2470832	98719550	C	A	0.00218584	0.832704	IGR
3	rs2449016	98726275	T	C	0.00218584	0.83489	IGR
3	rs1905020	98723180	T	A	0.00218266	0.837072	IGR
3	rs2470755	98733308	A	C	0.00217949	0.839252	IGR
3	rs2449028	98721765	G	A	0.00217319	0.841425	IGR
3	rs2470776	98721545	A	G	0.00217005	0.843595	IGR
3	rs2262598	98721982	G	C	0.00216848	0.845764	IGR
3	rs2929490	98717545	T	C	0.00215913	0.847923	IGR
3	rs2449014	98727058	A	C	0.00215758	0.85008	IGR
3	rs2449020	98724180	G	C	0.00215295	0.852233	IGR
3	rs1905018	98723474	A	G	0.00214987	0.854383	IGR
3	rs2449023	98723891	T	C	0.00214833	0.856532	IGR
3	rs2470815	98723897	A	G	0.00214833	0.85868	IGR
3	rs1585984	98728409	C	T	0.0021468	0.860827	IGR
3	rs2470833	98728293	C	G	0.00214527	0.862972	IGR
3	rs1585985	98728309	T	C	0.00214374	0.865116	IGR
3	rs4450736	98648107	C	T	0.00214069	0.867256	IGR
3	rs2470842	98726295	A	G	0.00213764	0.869394	IGR
3	rs2470840	98725332	T	C	0.00213007	0.871524	IGR
3	rs2449029	98721646	A	C	0.00212857	0.873653	IGR
3	rs2449022	98723928	G	T	0.00212706	0.87578	IGR
3	rs2262603	98722690	T	C	0.00212256	0.877902	IGR
3	rs2470816	98723981	A	G	0.00212256	0.880025	IGR
3	rs2449017	98726103	T	C	0.00211659	0.882141	IGR
3	rs1481631	98688022	T	C	0.0021151	0.884257	IGR
3	rs2262599	98722019	A	G	0.00210917	0.886366	IGR
3	rs1905016	98727384	C	G	0.00210917	0.888475	IGR
3	rs2470843	98727739	G	A	0.0021077	0.890583	IGR
3	rs2470830	98727805	C	G	0.00210475	0.892687	IGR
3	rs2470844	98728041	C	A	0.00210181	0.894789	IGR
3	rs2470751	98728959	A	G	0.00209596	0.896885	IGR
3	rs2470849	98731668	T	C	0.00209305	0.898978	IGR
3	rs1905017	98727299	C	T	0.00206296	0.901041	IGR
3	rs2470818	98726075	A	C	0.00204894	0.90309	IGR
3	rs2449034	98720281	G	A	0.00204201	0.905132	IGR
3	rs2449012	98729096	A	T	0.00203512	0.907167	IGR
3	rs2470831	98727885	T	C	0.00201072	0.909178	IGR
3	rs2470829	98727668	C	A	0.00197138	0.911149	IGR
3	rs1905019	98723356	G	T	0.00196753	0.913117	IGR
3	rs7635154	98733735	C	G	0.00192989	0.915047	IGR
3	rs2470846	98729546	T	A	0.00191525	0.916962	IGR
3	rs2470785	98721715	C	T	0.00189254	0.918855	IGR
3	rs7648770	98733582	T	C	0.0018808	0.920735	IGR
3	rs2449031	98720686	A	C	0.00185551	0.922591	IGR
3	rs2470819	98726271	C	T	0.00184089	0.924432	IGR
3	rs2449011	98729375	A	G	0.00181669	0.926248	IGR
3	rs2470758	98720451	A	G	0.00178055	0.928029	IGR
3	rs2470808	98722997	A	T	0.00173199	0.929761	IGR
3	rs2262600	98722125	T	C	0.00172319	0.931484	IGR
3	chr3:98666314:D	98666314	A	AAGC	0.00169827	0.933182	IGR
3	rs3755574	98494660	G	C	0.00165687	0.934839	ST3GAL6
3	rs2128054	98664051	G	A	0.00165687	0.936496	IGR
3	rs2128051	98676183	C	T	0.00158082	0.938077	IGR
3	rs9830705	98733932	T	C	0.00155521	0.939632	IGR
3	rs2470876	98680478	A	G	0.00150281	0.941135	IGR
3	rs2449039	98676012	T	C	0.00149989	0.942635	IGR
3	rs1123293	98686064	C	G	0.00147831	0.944113	IGR
3	rs2449027	98722598	C	T	0.00142053	0.945534	IGR
3	rs2462221	98732578	G	A	0.00141662	0.94695	IGR
3	rs2449041	98673878	G	A	0.00131679	0.948267	IGR
3	rs2449038	98719412	T	G	0.00117593	0.949443	IGR
3	chr3:98721406:D	98721406	AG	A	0.00106199	0.950505	IGR
3	rs73222243	135933746	C	A	0.195573	0.195573	IGR
3	chr3:135868369:D	135868369	C	CACAT	0.185051	0.380624	MSL2
3	chr3:136126907:D	136126907	A	ATCT	0.152994	0.533618	STAG1
3	rs1052620	136574521	T	C	0.0812554	0.614874	SLC35G2
3	rs13321721	136209550	G	A	0.062595	0.677469	STAG1
3	rs1403763	135796240	G	C	0.0606005	0.738069	PPP2R3A
3	chr3:135971929:I	135971929	TTG	T	0.0439097	0.781979	PCCB
3	rs28509770	135793657	G	C	0.0307876	0.812767	PPP2R3A
3	rs3905668	135931586	G	A	0.0254946	0.838261	IGR
3	chr3:136523353:I	136523353	CT	C	0.0213991	0.85966	IGR
3	rs6799517	135792010	A	C	0.0190155	0.878676	PPP2R3A
3	rs6799056	135802350	T	C	0.00865353	0.887329	PPP2R3A
3	chr3:136138466:I	136138466	TG	T	0.00827712	0.895606	STAG1
3	rs1872239	136503911	A	G	0.0079736	0.90358	IGR
3	chr3:136214512:I	136214512	TA	T	0.00724835	0.910828	STAG1
3	chr3:136243569:D	136243569	T	TG	0.00715096	0.917979	STAG1
3	rs9845862	136472573	C	T	0.00662798	0.924607	IGR
3	rs6439629	135901270	A	G	0.00622027	0.930828	MSL2
3	chr3:136468759:D	136468759	A	AAAAG	0.00612823	0.936956	STAG1
3	rs36109616	136492403	A	G	0.00580488	0.942761	IGR
3	chr3:136415539:D	136415539	A	AAAGG	0.00534847	0.948109	STAG1
3	rs6789541	136330721	A	G	0.00420265	0.952312	STAG1
3	rs9838430	156471713	T	C	0.167458	0.167458	LOC730091
3	rs3796172	156528631	T	C	0.161327	0.328785	LOC730091-PA2G4P4
3	rs13067180	156474422	T	A	0.13625	0.465035	LOC730091
3	rs11717138	156534628	T	C	0.123049	0.588084	LOC730091
3	rs9822953	156472071	C	T	0.118437	0.706521	LOC730091
3	rs9847692	156531322	T	C	0.10243	0.808951	LOC730091
3	rs1430412	156521121	T	C	0.0690178	0.877969	LOC730091
3	rs2163296	156518435	C	T	0.046635	0.924604	LOC730091
3	rs4680304	156531273	G	A	0.0132596	0.937864	LOC730091
3	rs7618306	156533745	A	G	0.0123505	0.950214	LOC730091
3	chr3:171992317:D	171992317	TG	T	0.835154	0.835154	FNDC3B
3	chr3:171992316:D	171992316	CT	C	0.138024	0.973178	FNDC3B
3	rs13079175	177309533	T	C	0.0587303	0.0587303	LINC00578
3	rs6443477	177307933	C	A	0.0394908	0.0982211	LINC00578
3	rs6769466	177308014	A	G	0.0391374	0.137358	LINC00578
3	rs7637965	177307642	G	A	0.0356385	0.172997	LINC00578
3	rs11708469	177308718	T	G	0.0348604	0.207857	LINC00578
3	rs4857713	177306442	A	T	0.0327853	0.240643	LINC00578
3	rs4857612	177306621	C	G	0.0322243	0.272867	LINC00578
3	chr3:177306757:D	177306757	T	TC	0.0321473	0.305014	LINC00578
3	rs4857715	177311049	A	T	0.0315122	0.336526	LINC00578
3	rs6443476	177307695	T	C	0.0308071	0.367334	LINC00578
3	rs7623309	177304851	T	C	0.029483	0.396817	LINC00578
3	rs4857714	177310445	T	C	0.0268899	0.423707	LINC00578
3	rs6797636	177309442	G	A	0.0245379	0.448244	LINC00578
3	rs2133592	177301939	C	T	0.0241687	0.472413	LINC00578
3	rs7634809	177304668	C	T	0.0226671	0.49508	LINC00578
3	rs2863018	177301911	C	T	0.0189398	0.51402	LINC00578
3	rs6777561	177305198	A	G	0.0174596	0.53148	LINC00578
3	rs6443474	177305124	C	T	0.0161608	0.54764	LINC00578
3	rs6781232	177299379	T	A	0.0159664	0.563607	LINC00578
3	rs13077994	177305705	G	T	0.0145375	0.578144	LINC00578
3	rs7645281	177304836	G	A	0.0142636	0.592408	LINC00578
3	rs7616679	177308486	T	C	0.0122407	0.604649	LINC00578
3	rs7620560	177304176	A	G	0.0120322	0.616681	LINC00578
3	rs2863015	177303179	A	C	0.0118457	0.628526	LINC00578
3	rs4857711	177300980	A	G	0.0114759	0.640002	LINC00578
3	rs1875096	177303864	T	C	0.0113381	0.65134	LINC00578
3	rs1875097	177304032	G	A	0.0113335	0.662674	LINC00578
3	rs4857712	177301016	A	G	0.0109656	0.673639	LINC00578
3	rs6808260	177299832	T	C	0.0103395	0.683979	LINC00578
3	rs2055366	177290345	A	G	0.00990472	0.693884	LINC00578
3	rs1970861	177291213	G	A	0.00982628	0.70371	LINC00578
3	rs937509	177287701	A	G	0.00973913	0.713449	LINC00578
3	rs1875095	177303723	G	T	0.0094337	0.722883	LINC00578
3	chr3:177305847:I	177305847	TG	T	0.00940269	0.732285	LINC00578
3	rs6768291	177290183	C	A	0.0093018	0.741587	LINC00578
3	rs2863014	177303192	C	A	0.00923875	0.750826	LINC00578
3	rs4241483	177291318	G	A	0.00894178	0.759768	LINC00578
3	rs7630147	177300391	G	A	0.00834915	0.768117	LINC00578
3	rs6443469	177286455	C	T	0.00699003	0.775107	LINC00578
3	rs1970860	177290953	C	T	0.00684017	0.781947	LINC00578
3	rs552757	177309024	A	G	0.0068113	0.788758	LINC00578
3	chr3:177292429:I	177292429	AC	A	0.00666606	0.795425	LINC00578
3	rs1463858	177298127	T	C	0.00665387	0.802078	LINC00578
3	rs6770216	177302927	A	C	0.00631077	0.808389	LINC00578
3	rs34332266	177299061	C	T	0.00620871	0.814598	LINC00578
3	rs6801659	177297792	G	C	0.00619553	0.820793	LINC00578
3	rs36102700	177299109	C	T	0.00613434	0.826928	LINC00578
3	chr3:177298093:I	177298093	TTA	T	0.00612405	0.833052	LINC00578
3	rs4257602	177298695	A	C	0.00610359	0.839155	LINC00578
3	rs6805429	177299269	T	C	0.00606935	0.845225	LINC00578
3	rs1463857	177298327	T	C	0.00598117	0.851206	LINC00578
3	rs34316712	177299065	G	C	0.00597506	0.857181	LINC00578
3	rs4273409	177298785	T	C	0.00595317	0.863134	LINC00578
3	rs2863016	177302980	T	G	0.0057872	0.868921	LINC00578
3	rs6783033	177302751	A	T	0.00576895	0.87469	LINC00578
3	rs6801849	177297824	A	G	0.00568061	0.880371	LINC00578
3	rs4857709	177300955	A	G	0.00561427	0.885985	LINC00578
3	rs1463859	177298071	A	T	0.00553798	0.891523	LINC00578
3	rs2173608	177302338	C	T	0.00518902	0.896712	LINC00578
3	chr3:177298094:I	177298094	TAC	T	0.00468353	0.901396	LINC00578
3	rs4290846	177298934	G	T	0.00456019	0.905956	LINC00578
3	rs35168340	177299052	T	C	0.00417899	0.910135	LINC00578
3	rs6763782	177301280	T	C	0.00404723	0.914182	LINC00578
3	rs4857710	177300965	T	C	0.00402972	0.918212	LINC00578
3	rs7610690	177300717	G	C	0.00393613	0.922148	LINC00578
3	rs2133595	177303610	A	G	0.00388541	0.926033	LINC00578
3	rs4857706	177296956	A	T	0.0038618	0.929895	LINC00578
3	rs35921520	177299232	T	C	0.00375179	0.933647	LINC00578
3	rs2863019	177301836	T	C	0.00356724	0.937214	LINC00578
3	rs4857705	177296885	T	G	0.00348035	0.940695	LINC00578
3	rs4555562	177298563	T	G	0.00343066	0.944125	LINC00578
3	chr3:177308067:D	177308067	T	TG	0.00332042	0.947446	LINC00578
3	rs2133596	177295608	G	A	0.00297535	0.950421	LINC00578
3	rs62292788	187016877	A	G	0.170557	0.170557	IGR
3	rs13089330	187010270	T	C	0.108791	0.279348	IGR
3	rs13068625	187019074	G	C	0.10731	0.386658	IGR
3	rs12638606	187007027	C	T	0.106061	0.492719	MASP1
3	rs35089177	187010838	T	A	0.102447	0.595167	IGR
3	rs2111653	187012930	T	A	0.0747283	0.669895	IGR
3	rs12635264	187006766	T	C	0.0670756	0.736971	MASP1
3	rs3821808	187000029	T	G	0.0590303	0.796001	MASP1
3	rs13094773	187004183	C	T	0.0496499	0.845651	MASP1
3	rs3864099	186998938	C	A	0.0384642	0.884115	MASP1
3	rs4376034	187000356	C	T	0.032552	0.916667	MASP1
3	rs62292787	187015521	T	C	0.0208192	0.937486	IGR
3	rs3821810	187000279	A	G	0.0187331	0.956219	MASP1
4	rs2320163	140174641	C	G	0.0846104	0.0846104	IGR
4	rs7690134	140174220	T	C	0.0616219	0.146232	IGR
4	rs7673958	140175054	C	A	0.0612958	0.207528	IGR
4	rs7678655	140174952	C	T	0.0610953	0.268623	IGR
4	rs6858654	140175354	A	G	0.0587488	0.327372	IGR
4	rs7695169	140175171	A	G	0.058241	0.385613	IGR
4	rs7689671	140173944	T	C	0.0574176	0.443031	IGR
4	rs2029289	140170325	C	T	0.0570679	0.500099	IGR
4	rs6836792	140175316	G	T	0.0512576	0.551356	IGR
4	chr4:140170670:D	140170670	A	AAT	0.0504949	0.601851	IGR
4	rs4276248	140171821	C	T	0.0498648	0.651716	IGR
4	rs7673363	140174764	G	A	0.0450685	0.696785	IGR
4	rs7660263	140172868	C	A	0.0421067	0.738891	IGR
4	rs7681333	140172834	A	G	0.0373015	0.776193	IGR
4	rs2060681	140168859	T	A	0.0307566	0.806949	IGR
4	rs10020927	140167979	G	C	0.0290659	0.836015	IGR
4	rs2046662	140171703	T	A	0.0237595	0.859775	IGR
4	rs6835274	140166692	T	C	0.0235379	0.883313	IGR
4	rs1993039	140168360	G	A	0.0228978	0.90621	IGR
4	rs6536009	140166463	A	G	0.0226053	0.928816	IGR
4	rs6835286	140166713	T	C	0.0214694	0.950285	IGR
4	rs17024437	149081808	A	G	0.256045	0.256045	NR3C2
4	rs17024443	149086079	C	G	0.230491	0.486536	NR3C2
4	rs6811001	149084241	T	C	0.130922	0.617458	NR3C2
4	rs28789690	149077899	A	G	0.128779	0.746238	NR3C2
4	rs3846299	149083825	T	C	0.114745	0.860983	NR3C2
4	rs3931397	149079497	T	G	0.0727397	0.933723	NR3C2
4	chr4:149082335:D	149082335	G	GGTT	0.0496689	0.983392	NR3C2
5	rs7737693	52602941	C	T	0.141463	0.141463	IGR
5	rs4865764	52610768	G	A	0.0883445	0.229807	IGR
5	rs7737805	52602960	C	G	0.0587224	0.288529	IGR
5	rs12522488	52583861	T	G	0.0575958	0.346125	IGR
5	rs254510	52483229	C	G	0.0319941	0.378119	IGR
5	rs2112876	52478715	C	T	0.0295469	0.407666	IGR
5	rs3910971	52591336	A	G	0.0285632	0.436229	IGR
5	rs254503	52492677	C	A	0.0238979	0.460127	IGR
5	rs12515400	52581179	C	T	0.0229466	0.483074	IGR
5	rs13171110	52581810	A	G	0.0207341	0.503808	IGR
5	rs62357405	52494957	G	A	0.020671	0.524479	IGR
5	rs62357407	52496452	G	A	0.0206552	0.545134	IGR
5	rs4865543	52556782	T	C	0.0197693	0.564903	IGR
5	rs254508	52484824	G	A	0.0185118	0.583415	IGR
5	rs17241927	52492933	C	T	0.0182342	0.60165	IGR
5	rs4865762	52582931	A	C	0.0182342	0.619884	IGR
5	rs34949026	52457553	T	A	0.0179062	0.63779	IGR
5	rs12520159	52553705	G	A	0.0177756	0.655566	IGR
5	rs6899102	52455655	A	T	0.0176185	0.673184	IGR
5	rs1363919	52625853	G	T	0.0172991	0.690483	IGR
5	rs6886825	52452506	T	C	0.0155423	0.706025	IGR
5	rs1025027	52470076	G	A	0.0148243	0.72085	IGR
5	rs10940308	52580443	T	C	0.0145903	0.73544	IGR
5	rs565253	52579212	T	C	0.0137258	0.749166	IGR
5	rs4865763	52596390	G	A	0.0137089	0.762875	IGR
5	rs251522	52583160	G	A	0.0132292	0.776104	IGR
5	chr5:52601157:I	52601157	AC	A	0.012225	0.788329	IGR
5	rs251520	52581672	T	G	0.00957142	0.7979	IGR
5	rs251509	52520137	A	G	0.00844764	0.806348	IGR
5	rs37807	52573743	T	A	0.00735205	0.8137	IGR
5	rs435548	52578991	G	A	0.00711962	0.82082	IGR
5	rs251519	52581129	T	C	0.00680501	0.827625	IGR
5	rs252038	52605662	A	T	0.00564979	0.833274	IGR
5	rs67239762	52603993	T	C	0.00557894	0.838853	IGR
5	chr5:52503203:D	52503203	T	TATAG	0.00547538	0.844329	IGR
5	rs62357442	52526872	A	G	0.00526565	0.849594	IGR
5	rs72762377	52548887	A	G	0.00518268	0.854777	IGR
5	rs252040	52605188	G	A	0.00511008	0.859887	IGR
5	rs27967	52597535	C	T	0.00505456	0.864942	IGR
5	rs40230	52592097	T	C	0.00481014	0.869752	IGR
5	chr5:52530255:D	52530255	T	TG	0.00425236	0.874004	IGR
5	rs194215	52485441	C	A	0.00415742	0.878162	IGR
5	rs251525	52585511	G	A	0.00381649	0.881978	IGR
5	chr5:52606634:I	52606634	T	TG	0.00361806	0.885596	IGR
5	rs153665	52485993	G	T	0.00349116	0.889087	IGR
5	rs408393	52613555	A	G	0.00346332	0.892551	IGR
5	chr5:52606635:I	52606635	G	GT	0.00343351	0.895984	IGR
5	rs370753	52620656	A	C	0.00333392	0.899318	IGR
5	rs252042	52604801	G	T	0.00331399	0.902632	IGR
5	rs252035	52607960	T	C	0.00328322	0.905915	IGR
5	rs62357430	52520391	A	T	0.00305799	0.908973	IGR
5	rs2406615	52513535	T	G	0.0028762	0.911849	IGR
5	rs574790	52626299	A	G	0.00283159	0.914681	IGR
5	rs153619	52548789	T	C	0.00273586	0.917417	IGR
5	rs254504	52490369	C	T	0.00270089	0.920118	IGR
5	rs252034	52614791	A	G	0.00269853	0.922816	IGR
5	rs27323	52552239	G	A	0.00268418	0.9255	IGR
5	rs626726	52623764	A	G	0.00265681	0.928157	IGR
5	rs17242584	52536387	A	C	0.00263617	0.930793	IGR
5	rs1363920	52621280	C	A	0.00258584	0.933379	IGR
5	rs252041	52604972	A	G	0.00255443	0.935934	IGR
5	rs977576	52557210	A	G	0.00237026	0.938304	IGR
5	chr5:52613247:D	52613247	TG	T	0.00231081	0.940615	IGR
5	rs977575	52557546	C	G	0.00227507	0.94289	IGR
5	rs37777	52628350	T	C	0.00223845	0.945128	IGR
5	rs384866	52613524	C	G	0.00213736	0.947266	IGR
5	rs584593	52626228	G	A	0.00213736	0.949403	IGR
5	rs192262	52498270	T	C	0.00207561	0.951479	IGR
5	rs10471310	64548961	T	C	0.938612	0.938612	ADAMTS6
5	rs181517355	64766519	T	A	0.0526423	0.991255	ADAMTS6
5	rs35351529	79390222	C	T	0.379632	0.379632	IGR
5	rs13167730	79370247	T	G	0.329263	0.708895	THBS4
5	rs2405136	79353428	C	T	0.176904	0.885799	THBS4
5	rs13174295	79349157	C	T	0.0691368	0.954936	THBS4
5	rs34869	115152694	C	G	0.979818	0.979818	IGR
5	rs2731646	121420919	A	G	0.701956	0.701956	IGR
5	rs840462	121418646	A	C	0.0976821	0.799639	IGR
5	rs840461	121419259	G	T	0.0758356	0.875474	IGR
5	rs2731657	121422925	A	G	0.056041	0.931515	IGR
5	chr5:121423120:D	121423120	GACA	G	0.0275879	0.959103	IGR
5	rs154001	127685135	C	T	0.978904	0.978904	FBN2
5	rs152446	141921634	C	T	0.114619	0.114619	IGR
5	rs249767	141918585	C	T	0.104131	0.21875	IGR
5	rs152444	141921324	G	A	0.0991577	0.317908	IGR
5	rs152445	141921612	A	T	0.0984884	0.416396	IGR
5	rs152441	141918428	G	T	0.0716579	0.488054	IGR
5	rs249766	141918081	G	C	0.0495435	0.537598	IGR
5	rs249768	141921094	T	G	0.0456455	0.583243	IGR
5	rs152511	141915334	C	A	0.0379493	0.621192	IGR
5	rs456878	141915632	C	T	0.0239031	0.645096	IGR
5	rs465934	141915627	T	A	0.0237026	0.668798	IGR
5	rs249760	141915692	T	C	0.0215294	0.690328	IGR
5	rs152509	141914938	C	T	0.0211817	0.711509	IGR
5	rs152507	141914843	G	A	0.0211135	0.732623	IGR
5	rs152510	141915256	G	A	0.0209682	0.753591	IGR
5	rs152508	141914871	G	A	0.0182204	0.771811	IGR
5	rs249758	141914589	A	T	0.0176377	0.789449	IGR
5	rs459913	141914340	C	T	0.0160711	0.80552	IGR
5	rs249757	141914183	T	A	0.0155404	0.821061	IGR
5	rs465099	141914343	T	C	0.0153505	0.836411	IGR
5	rs152505	141913838	A	G	0.0147481	0.851159	IGR
5	rs249761	141916238	C	A	0.0135567	0.864716	IGR
5	rs249765	141917480	C	A	0.0107849	0.875501	IGR
5	rs152443	141920834	C	T	0.00892823	0.884429	IGR
5	rs152419	141913573	G	A	0.00851137	0.89294	IGR
5	rs33969	141934644	C	T	0.00832142	0.901262	IGR
5	rs33973	141935793	T	C	0.00832142	0.909583	IGR
5	rs33950	141925783	G	C	0.00782075	0.917404	IGR
5	rs33962	141929551	C	T	0.00735415	0.924758	IGR
5	rs33967	141933123	G	A	0.00721296	0.931971	IGR
5	rs33971	141935359	T	C	0.0060203	0.937991	IGR
5	rs33964	141930879	C	T	0.00561295	0.943604	IGR
5	rs249756	141913503	A	G	0.00531942	0.948924	IGR
5	chr5:141920843:D	141920843	T	TC	0.00516374	0.954088	IGR
6	rs6459472	16522607	A	G	0.631937	0.631937	ATXN1
6	rs6459471	16522489	A	G	0.332543	0.96448	ATXN1
6	rs9350413	22067279	T	A	0.387852	0.387852	LINC00340
6	rs4145443	22068174	G	T	0.15655	0.544402	LINC00340
6	rs9366426	22064639	T	C	0.0946595	0.639062	LINC00340
6	rs10456250	22061048	T	C	0.0514218	0.690483	LINC00340
6	rs12216030	22103237	T	G	0.0406216	0.731105	LINC00340
6	rs10946507	22100367	A	G	0.0398108	0.770916	LINC00340
6	rs964461	22102443	A	G	0.038556	0.809472	LINC00340
6	chr6:22072350:D	22072350	ACATC	A	0.0271753	0.836647	LINC00340
6	rs12196123	22082263	C	T	0.019536	0.856183	LINC00340
6	rs6934426	22079526	A	G	0.0180857	0.874269	LINC00340
6	rs12191766	22090538	T	A	0.0165015	0.89077	LINC00340
6	rs9366427	22096613	C	G	0.0129772	0.903748	LINC00340
6	rs1034071	22097375	T	C	0.0113378	0.915085	LINC00340
6	rs12212674	22087074	T	A	0.00829652	0.923382	LINC00340
6	rs1207782	22059967	C	T	0.00578496	0.929167	LINC00340
6	rs6901423	22086292	A	G	0.00506694	0.934234	LINC00340
6	chr6:22109401:I	22109401	CCAAT	C	0.00476036	0.938994	LINC00340
6	rs196025	22072425	A	G	0.00396648	0.942961	LINC00340
6	rs2328665	22068748	C	A	0.00396311	0.946924	LINC00340
6	rs10946508	22108579	T	C	0.00353404	0.950458	LINC00340
6	rs13191376	45522139	T	C	0.488456	0.488456	IGR
6	rs1711940	45522493	C	G	0.251211	0.739667	IGR
6	rs1201807	45521733	T	C	0.170133	0.909799	IGR
6	rs1755056	45522660	A	C	0.0900887	0.999888	IGR
6	rs1412710	75837203	T	C	0.690659	0.690659	COL12A1
6	rs6453815	75835305	A	G	0.246102	0.936762	COL12A1
6	rs556846	75838682	G	C	0.035399	0.972161	COL12A1
6	rs6910919	82781389	C	T	0.483945	0.483945	IGR
6	rs9986372	82787851	C	T	0.464549	0.948494	IGR
6	rs1538138	82794594	T	C	0.0427518	0.991246	IGR
6	rs7749695	113376787	T	C	0.0630001	0.0630001	IGR
6	rs2153784	113377419	G	A	0.0518767	0.114877	IGR
6	chr6:113375846:D	113375846	AAAGAAACAAG	A	0.0492631	0.16414	IGR
6	rs6904963	113381164	T	G	0.0479913	0.212131	IGR
6	rs9488060	113383504	G	A	0.0455254	0.257657	IGR
6	rs7449801	113378881	C	T	0.0409658	0.298622	IGR
6	rs1418221	113382931	C	T	0.0335378	0.33216	IGR
6	rs1342104	113378043	C	T	0.0335012	0.365661	IGR
6	rs1935365	113380076	C	T	0.0326246	0.398286	IGR
6	rs57517455	113383421	T	C	0.0287758	0.427062	IGR
6	rs2347728	113375577	C	T	0.0264539	0.453516	IGR
6	rs1935364	113384803	G	A	0.0263125	0.479828	IGR
6	rs57472555	113380641	A	T	0.0253063	0.505134	IGR
6	rs1342105	113379074	C	A	0.0240859	0.52922	IGR
6	rs1573019	113375782	C	T	0.0239206	0.553141	IGR
6	rs1342106	113379112	C	A	0.0227756	0.575916	IGR
6	rs9372351	113381480	T	G	0.0220756	0.597992	IGR
6	rs7764970	113385315	T	C	0.0212671	0.619259	IGR
6	rs1342107	113379520	G	A	0.0210802	0.640339	IGR
6	rs7767587	113376663	G	C	0.020821	0.66116	IGR
6	rs1680094	113371914	A	G	0.0199781	0.681138	IGR
6	rs975658	113369492	A	C	0.0189283	0.700067	IGR
6	rs2347727	113375078	A	G	0.0177314	0.717798	IGR
6	rs1774051	113372051	G	C	0.0164553	0.734253	IGR
6	rs9387116	113382012	C	T	0.0160042	0.750258	IGR
6	rs1481302	113371586	G	A	0.0139319	0.764189	IGR
6	chr6:113371063:I	113371063	G	GTTTT	0.0137546	0.777944	IGR
6	rs12529501	113386098	G	C	0.00885343	0.786797	IGR
6	rs7745076	113385522	A	G	0.00507768	0.791875	IGR
6	chr6:113363076:D	113363076	TTTCTC	T	0.00464844	0.796524	IGR
6	chr6:113367128:D	113367128	TGAG	T	0.00388532	0.800409	IGR
6	chr6:113427919:D	113427919	GTA	G	0.00363287	0.804042	IGR
6	rs9488056	113364030	C	T	0.00346664	0.807508	IGR
6	rs6568762	113428823	G	T	0.00337155	0.81088	IGR
6	chr6:113366400:I	113366400	C	CAG	0.00309933	0.813979	IGR
6	rs9488055	113363894	G	A	0.00302577	0.817005	IGR
6	rs1680101	113366486	A	G	0.00288122	0.819886	IGR
6	chr6:113398024:I	113398024	GA	G	0.00272111	0.822607	IGR
6	rs7768033	113428160	T	C	0.00257559	0.825183	IGR
6	rs6568759	113428705	A	C	0.00243926	0.827622	IGR
6	rs1612393	113365189	G	A	0.0024289	0.830051	IGR
6	rs73537110	113405381	C	T	0.00237666	0.832428	IGR
6	rs73537112	113405582	C	G	0.00237484	0.834803	IGR
6	chr6:113411226:I	113411226	C	CAT	0.00235457	0.837157	IGR
6	rs1774041	113365076	G	A	0.00231556	0.839473	IGR
6	rs10456884	113350657	C	T	0.0022927	0.841765	IGR
6	rs6568748	113364215	G	A	0.00225786	0.844023	IGR
6	rs6928910	113364046	C	T	0.00221577	0.846239	IGR
6	rs1680104	113364880	G	A	0.00219973	0.848439	IGR
6	rs1680096	113367688	G	A	0.00215749	0.850596	IGR
6	chr6:113424007:I	113424007	C	CATT	0.00210876	0.852705	IGR
6	rs1774048	113367427	C	T	0.00210229	0.854807	IGR
6	rs1774042	113365836	C	T	0.00210029	0.856908	IGR
6	rs6568749	113393101	T	G	0.00207176	0.858979	IGR
6	rs1774049	113367748	T	C	0.00206923	0.861049	IGR
6	rs1481303	113368492	C	G	0.00206553	0.863114	IGR
6	chr6:113416260:I	113416260	T	TA	0.00206553	0.86518	IGR
6	rs1680102	113366247	C	T	0.00203873	0.867218	IGR
6	rs1680099	113366797	G	A	0.00196948	0.869188	IGR
6	rs1680100	113366596	A	G	0.00195551	0.871143	IGR
6	rs1774040	113364813	T	C	0.00194688	0.87309	IGR
6	rs1481305	113365411	C	T	0.00192147	0.875012	IGR
6	rs1680098	113367290	G	A	0.0019198	0.876932	IGR
6	rs1680097	113367323	G	A	0.00191814	0.87885	IGR
6	rs1481304	113365427	T	C	0.00191481	0.880765	IGR
6	rs1774044	113366340	G	A	0.0019	0.882665	IGR
6	rs1774046	113366806	G	A	0.00189349	0.884558	IGR
6	rs1774045	113366770	C	T	0.00188381	0.886442	IGR
6	chr6:113441783:I	113441783	AT	A	0.00187583	0.888318	IGR
6	rs1680105	113364848	C	T	0.00185228	0.89017	IGR
6	rs1680108	113362543	A	T	0.00176813	0.891938	IGR
6	rs6420692	113364273	G	A	0.00172559	0.893664	IGR
6	rs1680107	113362690	T	C	0.00170968	0.895373	IGR
6	rs1774047	113367106	A	G	0.00167247	0.897046	IGR
6	rs1481306	113361695	G	C	0.00165265	0.898698	IGR
6	rs6935658	113395512	A	T	0.00165142	0.90035	IGR
6	rs1680110	113361116	T	C	0.0016502	0.902	IGR
6	rs9481306	113363965	C	G	0.00163092	0.903631	IGR
6	rs947522	113361815	C	A	0.00159599	0.905227	IGR
6	rs9384854	113363637	G	A	0.00159258	0.90682	IGR
6	rs947523	113361809	T	C	0.00159032	0.90841	IGR
6	rs9488065	113421488	T	C	0.00145336	0.909863	IGR
6	rs13193957	113424163	G	A	0.00126626	0.91113	IGR
6	rs6933603	113428547	T	C	0.00124545	0.912375	IGR
6	rs7773735	113422013	T	G	0.00123867	0.913614	IGR
6	rs7773910	113422128	T	C	0.00123331	0.914847	IGR
6	rs7748201	113421101	C	T	0.00122337	0.91607	IGR
6	rs7748380	113421190	C	T	0.00121748	0.917288	IGR
6	rs4945488	113429129	G	A	0.00119703	0.918485	IGR
6	rs4398771	113421946	C	T	0.00118831	0.919673	IGR
6	rs7768029	113428148	T	A	0.00115584	0.920829	IGR
6	rs7770043	113425130	G	A	0.001146	0.921975	IGR
6	rs7768373	113421075	T	C	0.00113408	0.923109	IGR
6	rs961755	113443139	T	G	0.0011296	0.924239	IGR
6	rs1539276	113414336	T	C	0.00110937	0.925348	IGR
6	rs4307198	113426929	C	T	0.00110297	0.926451	IGR
6	rs7748257	113428241	G	A	0.00107862	0.92753	IGR
6	rs2211360	113413034	A	C	0.00107459	0.928604	IGR
6	rs2347731	113423060	A	C	0.00107008	0.929674	IGR
6	rs12525741	113402584	T	C	0.00106909	0.930743	IGR
6	rs6916166	113429247	A	G	0.00104672	0.93179	IGR
6	rs6568757	113425863	A	G	0.00101671	0.932807	IGR
6	rs6940842	113425977	C	T	0.00101048	0.933817	IGR
6	rs6941335	113426101	G	A	0.00101048	0.934828	IGR
6	rs1581703	113439736	A	G	0.00100827	0.935836	IGR
6	rs4945927	113405671	C	T	0.00100783	0.936844	IGR
6	rs7770367	113425275	G	A	0.00100739	0.937851	IGR
6	rs7747558	113420780	A	T	0.0010052	0.938856	IGR
6	rs6568767	113433108	T	C	0.00098005	0.939837	IGR
6	rs9320430	113434430	G	T	0.000975916	0.940812	IGR
6	rs2881709	113431784	T	C	0.000975094	0.941788	IGR
6	rs6568761	113428811	G	A	0.000972226	0.94276	IGR
6	rs6926906	113433872	C	T	0.000971819	0.943732	IGR
6	rs1418225	113416118	C	A	0.000962528	0.944694	IGR
6	rs2347734	113427805	A	T	0.000960531	0.945655	IGR
6	rs9384856	113415267	C	T	0.000957753	0.946612	IGR
6	rs4327726	113430019	G	A	0.000957753	0.94757	IGR
6	rs7747557	113420774	A	T	0.000949123	0.948519	IGR
6	rs7772428	113407638	A	C	0.000948736	0.949468	IGR
6	rs2473944	113438795	C	T	0.000941036	0.950409	IGR
6	rs9294963	169554727	C	T	0.252555	0.252555	IGR
6	rs9294961	169554590	A	T	0.22494	0.477495	IGR
6	rs9689078	169546063	C	T	0.118801	0.596296	IGR
6	rs2343363	169489951	C	T	0.0481874	0.644483	IGR
6	rs12195947	169487154	T	C	0.038228	0.682711	IGR
6	rs4708584	169486046	T	A	0.0375174	0.720228	IGR
6	rs10945370	169489561	T	G	0.0335802	0.753809	IGR
6	rs2208828	169491397	C	G	0.0314247	0.785233	IGR
6	rs4708587	169486365	G	A	0.0253027	0.810536	IGR
6	rs9406338	169503010	T	G	0.022917	0.833453	IGR
6	rs9688830	169489314	G	T	0.0227586	0.856212	IGR
6	chr6:169553553:I	169553553	CTGA	C	0.0197956	0.876007	IGR
6	rs12179836	169485639	G	A	0.016483	0.89249	IGR
6	rs4708589	169488784	G	T	0.0121798	0.90467	IGR
6	rs9364201	169567773	G	C	0.011914	0.916584	IGR
6	rs1322644	169505404	A	C	0.0109163	0.9275	IGR
6	rs10806663	169504437	T	C	0.0105071	0.938007	IGR
6	rs2880614	169551115	C	A	0.008931	0.946938	IGR
6	rs9406337	169503245	T	G	0.00775295	0.954691	IGR
7	chr7:66029069:D	66029069	G	GT	0.294046	0.294046	LOC493754
7	rs10479728	66140595	C	T	0.0628112	0.356857	IGR
7	rs73133851	66107971	G	C	0.0518443	0.408701	KCTD7
7	rs10237244	66057394	G	A	0.0466946	0.455396	IGR
7	chr7:66112230:D	66112230	A	ACT	0.0348977	0.490294	IGR
7	rs28368585	66121847	T	G	0.0304315	0.520725	IGR
7	chr7:66103435:I	66103435	CAGGA	C	0.0251655	0.545891	KCTD7
7	rs10267834	66174927	A	T	0.0251239	0.571015	IGR
7	rs10278343	66174963	T	G	0.0243794	0.595394	IGR
7	rs6974601	66174237	G	C	0.0242629	0.619657	IGR
7	rs73133828	66088877	G	T	0.019383	0.63904	IGR
7	rs12234826	66139365	A	G	0.0146657	0.653706	IGR
7	rs10281734	66043004	A	T	0.0132063	0.666912	LOC493754
7	rs10252133	66065059	T	C	0.0130798	0.679992	IGR
7	rs10273320	66090736	T	C	0.0108909	0.690883	IGR
7	rs13437901	66052441	G	A	0.0101625	0.701045	IGR
7	rs62466793	66191517	G	A	0.0101398	0.711185	IGR
7	rs2707827	66172439	A	G	0.00926482	0.72045	IGR
7	rs10262184	66063427	C	A	0.00923271	0.729682	IGR
7	rs2286683	66129843	A	G	0.0079065	0.737589	IGR
7	rs11772264	66176387	T	C	0.0078775	0.745466	IGR
7	rs1553610	66197233	T	C	0.00776549	0.753232	IGR
7	rs1553609	66197139	T	C	0.00724626	0.760478	IGR
7	rs2659906	66165310	T	C	0.00541528	0.765893	IGR
7	chr7:66198684:I	66198684	C	CA	0.00452192	0.770415	IGR
7	rs7779971	66161790	T	C	0.00447731	0.774893	IGR
7	rs4717310	66161007	C	T	0.00434019	0.779233	IGR
7	rs12670952	65436966	T	C	0.00424965	0.783482	GUSB
7	rs117106945	66191599	T	C	0.00419493	0.787677	IGR
7	rs1701757	65469594	T	C	0.00376136	0.791439	IGR
7	rs10257393	66111553	A	C	0.00373239	0.795171	IGR
7	rs147024154	66186154	G	C	0.00372989	0.798901	IGR
7	rs12334214	66079668	A	G	0.00358565	0.802487	IGR
7	rs73137960	66184878	G	T	0.00355937	0.806046	IGR
7	rs62466794	66191579	G	A	0.00339071	0.809437	IGR
7	rs4518552	66020829	C	T	0.00298005	0.812417	LOC493754
7	rs73152725	66018382	A	G	0.00292088	0.815338	IGR
7	rs28510964	66024800	A	G	0.00289589	0.818234	LOC493754
7	rs2707841	66157020	A	G	0.00285681	0.82109	IGR
7	rs2659912	66157999	G	C	0.00282821	0.823919	IGR
7	rs2707849	66152712	T	C	0.00278868	0.826707	IGR
7	rs2659899	66186721	A	G	0.00261287	0.82932	IGR
7	rs6958520	66151453	T	C	0.00250714	0.831827	IGR
7	rs1167384	65475379	C	T	0.00243732	0.834265	IGR
7	rs73152708	65996437	T	C	0.00234697	0.836612	IGR
7	chr7:66156362:D	66156362	A	AT	0.00231837	0.83893	IGR
7	rs17566701	66193183	T	C	0.00228741	0.841217	IGR
7	rs2707848	66151239	T	G	0.00215931	0.843377	IGR
7	rs10270326	66180526	C	T	0.00197711	0.845354	IGR
7	rs117015032	66146466	G	C	0.00196809	0.847322	IGR
7	rs2659916	66151352	C	G	0.00196473	0.849287	IGR
7	rs7788576	66148302	A	G	0.00193286	0.85122	IGR
7	rs2659909	66160279	G	A	0.00179367	0.853013	IGR
7	rs73133809	66055536	A	G	0.0017328	0.854746	IGR
7	rs7782320	66177098	C	T	0.00171569	0.856462	IGR
7	rs114628834	66090990	A	G	0.00169644	0.858158	IGR
7	rs10224536	66198879	A	C	0.00168903	0.859847	IGR
7	chr7:66122801:I	66122801	CT	C	0.00167359	0.861521	IGR
7	rs17138208	66037728	T	G	0.00166161	0.863182	LOC493754
7	rs7793569	66116633	G	T	0.00165924	0.864842	IGR
7	rs28615327	66038736	G	A	0.00163586	0.866477	LOC493754
7	rs7785213	66138978	C	A	0.00162822	0.868106	IGR
7	rs11773829	66141074	A	G	0.00161092	0.869717	IGR
7	rs73135973	66169932	G	C	0.00157885	0.871295	IGR
7	rs10234018	66146284	T	A	0.00157245	0.872868	IGR
7	rs10280431	66034773	C	G	0.00153178	0.8744	LOC493754
7	rs10274773	66133578	A	G	0.00151322	0.875913	IGR
7	rs3201569	65422423	A	G	0.00147249	0.877385	IGR
7	rs35135885	65475734	C	T	0.00145055	0.878836	IGR
7	rs73137963	66185742	T	C	0.00144816	0.880284	IGR
7	rs61093354	66028647	G	A	0.00144755	0.881732	LOC493754
7	rs2692056	65475737	A	T	0.00144577	0.883177	IGR
7	rs73135960	66164391	A	G	0.00144458	0.884622	IGR
7	rs17138274	66131104	A	G	0.00142347	0.886045	IGR
7	chr7:66119054:I	66119054	AT	A	0.00139964	0.887445	IGR
7	rs73135950	66161391	A	G	0.00138693	0.888832	IGR
7	rs2286684	66129830	T	G	0.00137607	0.890208	IGR
7	rs1882656	66113824	C	G	0.00136327	0.891571	IGR
7	rs61700307	66116672	T	C	0.00136168	0.892933	IGR
7	rs73135922	66155392	G	A	0.00135539	0.894288	IGR
7	rs73135917	66155033	A	G	0.00135435	0.895643	IGR
7	rs9530	65425894	A	G	0.00134195	0.896985	GUSB
7	rs2003301	66147656	C	G	0.00133888	0.898324	IGR
7	rs73135925	66156760	A	G	0.00133685	0.89966	IGR
7	rs3764904	66098384	A	G	0.0013218	0.900982	KCTD7
7	rs2420827	66147101	A	G	0.00130564	0.902288	IGR
7	rs1961155	66128132	A	C	0.00126991	0.903558	IGR
7	rs6960778	66071597	T	C	0.00126808	0.904826	IGR
7	rs10256117	66181511	T	C	0.00124572	0.906072	IGR
7	rs66552782	65451612	G	A	0.00122926	0.907301	IGR
7	rs10272357	66063074	A	G	0.00121074	0.908512	IGR
7	rs73135909	66150181	G	C	0.0011864	0.909698	IGR
7	rs6460305	66060408	A	G	0.00115207	0.91085	IGR
7	rs73135907	66150046	T	C	0.00115207	0.912002	IGR
7	rs138614064	66054824	A	G	0.00113694	0.913139	IGR
7	rs73133859	66117413	G	A	0.00113584	0.914275	IGR
7	rs9791890	66101330	A	G	0.00113186	0.915407	KCTD7
7	rs73133816	66065762	A	G	0.00112008	0.916527	IGR
7	rs7807930	66087165	T	C	0.00111938	0.917646	IGR
7	rs59079543	66143416	A	G	0.0010638	0.91871	IGR
7	rs73133865	66120969	A	G	0.00106253	0.919773	IGR
7	rs7807944	66087195	G	C	0.00105435	0.920827	IGR
7	rs1860470	66103694	C	G	0.00104877	0.921876	KCTD7
7	rs10244602	66051223	A	G	0.00104508	0.922921	IGR
7	rs3757419	66029429	T	C	0.00103417	0.923955	LOC493754
7	rs35986979	66088990	A	G	0.00102173	0.924977	IGR
7	rs10263935	66096028	A	G	0.00102085	0.925998	KCTD7
7	rs2949690	65483242	T	C	0.00101562	0.927013	IGR
7	rs781145	65440370	A	C	0.00100391	0.928017	GUSB
7	rs2008188	65429013	G	C	0.000985365	0.929002	GUSB
7	rs781143	65439879	G	C	0.000985365	0.929988	GUSB
7	rs56028712	65466565	C	T	0.000985365	0.930973	IGR
7	rs1880555	65432567	T	C	0.000978088	0.931951	GUSB
7	rs2191268	66110224	G	A	0.000963341	0.932915	IGR
7	rs62467857	66079201	T	C	0.000956392	0.933871	IGR
7	rs6955582	65431686	A	G	0.000938109	0.934809	GUSB
7	rs28474923	66057737	G	A	0.000933467	0.935743	IGR
7	rs35526611	66094008	T	C	0.000917232	0.93666	KCTD7
7	rs2946579	65494135	T	C	0.000914895	0.937575	IGR
7	rs2462573	65507392	T	C	0.000891941	0.938467	IGR
7	rs6973897	66174536	A	G	0.000887097	0.939354	IGR
7	rs73135905	66144814	G	C	0.000885569	0.940239	IGR
7	rs7791814	65365489	C	T	0.000854847	0.941094	VKORC1L1
7	rs736270	65428822	T	C	0.000830228	0.941924	GUSB
7	rs7809991	65406218	A	G	0.000828131	0.942752	VKORC1L1
7	rs10240153	66158438	G	A	0.000825668	0.943578	IGR
7	rs10240582	66158737	G	A	0.000823594	0.944402	IGR
7	rs6964080	66172428	G	C	0.000818919	0.945221	IGR
7	rs34973832	65396204	A	G	0.000816511	0.946037	VKORC1L1
7	rs2949692	65488943	C	G	0.000804504	0.946842	IGR
7	rs9969300	65781646	A	G	0.000781036	0.947623	TPST1
7	rs10229580	66129696	T	C	0.000779019	0.948402	IGR
7	rs7784623	65395034	T	G	0.000760046	0.949162	VKORC1L1
7	rs57902746	66089361	A	G	0.000757503	0.949919	IGR
7	rs3857688	66127806	A	G	0.000754192	0.950673	IGR
7	chr7:66262284:D	66262284	C	CTT	0.237611	0.237611	RABGEF1
7	rs12698546	66266906	T	G	0.2014	0.439011	RABGEF1
7	rs68168107	66255238	A	G	0.112046	0.551057	RABGEF1
7	rs36038499	66289615	G	A	0.0509621	0.602019	GTF2IRD1P1
7	rs4718412	66286867	C	T	0.0353554	0.637374	GTF2IRD1P1
7	rs28648401	66367132	C	T	0.03285	0.670224	IGR
7	rs12536410	66254290	A	G	0.03261	0.702834	RABGEF1
7	rs12530806	66390724	G	A	0.0312077	0.734042	TMEM248
7	rs62465692	66295745	C	T	0.0301835	0.764225	GTF2IRD1P1
7	rs4717331	66378886	A	G	0.0301508	0.794376	IGR
7	rs13231140	66361618	G	C	0.0276878	0.822064	IGR
7	rs34577323	66310041	C	G	0.0243098	0.846374	IGR
7	rs12698547	66278258	C	T	0.0239373	0.870311	GTF2IRD1P1
7	rs10267335	66403220	T	G	0.0225969	0.892908	TMEM248
7	rs3800817	66263550	A	T	0.020722	0.91363	RABGEF1
7	rs4718422	66359269	G	A	0.0184319	0.932062	IGR
7	rs10281796	66343916	C	T	0.0158612	0.947923	IGR
7	rs4718424	66376095	A	G	0.014317	0.96224	IGR
8	rs7823059	95974961	T	C	0.0524384	0.0524384	IGR
8	rs6471502	95988484	G	A	0.0461599	0.0985983	IGR
8	rs4735340	95976251	A	T	0.0453353	0.143934	IGR
8	rs13278601	95972974	G	C	0.0432379	0.187172	IGR
8	rs7815762	95974798	A	G	0.0413033	0.228475	IGR
8	rs2340586	95969261	G	A	0.0412498	0.269725	IGR
8	rs7819800	95975168	A	G	0.0403626	0.310087	IGR
8	rs13266313	95975302	C	T	0.0382836	0.348371	IGR
8	rs28560301	95973681	G	A	0.0370652	0.385436	IGR
8	rs28716845	95974485	A	G	0.0338082	0.419244	IGR
8	rs6982393	95980708	T	C	0.0334569	0.452701	IGR
8	rs16893776	95973604	C	T	0.0331813	0.485882	IGR
8	rs28591375	95973637	C	G	0.0331642	0.519047	IGR
8	rs4735339	95974373	C	T	0.0323491	0.551396	IGR
8	rs4582532	95969257	G	A	0.0319015	0.583297	IGR
8	rs4735335	95973327	G	C	0.0306898	0.613987	IGR
8	rs13281625	95972738	T	C	0.0301748	0.644162	IGR
8	rs896847	95972551	G	A	0.0298686	0.67403	IGR
8	rs896846	95972453	G	A	0.0297316	0.703762	IGR
8	rs13281709	95972819	T	A	0.0288455	0.732607	IGR
8	rs10429443	95971164	A	G	0.025651	0.758258	IGR
8	rs4735338	95973886	T	C	0.0229766	0.781235	IGR
8	rs4735337	95973465	T	C	0.021875	0.80311	IGR
8	rs1453377	95969947	C	T	0.0216021	0.824712	IGR
8	rs2011567	95971920	G	A	0.0211648	0.845877	IGR
8	rs9297949	95969445	A	C	0.0136026	0.859479	IGR
8	rs10429294	95969322	C	T	0.0121228	0.871602	IGR
8	rs4735336	95973410	G	T	0.00988095	0.881483	IGR
8	rs10104909	95977973	C	T	0.00948274	0.890966	IGR
8	rs10099941	95987008	C	T	0.00846965	0.899436	IGR
8	rs10099059	95986972	G	C	0.00844786	0.907884	IGR
8	rs10956933	95967688	C	G	0.00804416	0.915928	IGR
8	rs13270641	95985871	G	T	0.00638112	0.922309	IGR
8	rs10808671	95967372	A	G	0.00621662	0.928525	IGR
8	rs12386945	95988761	G	T	0.00594748	0.934473	IGR
8	rs10098778	95992020	C	T	0.00567356	0.940146	IGR
8	chr8:95971303:D	95971303	AAG	A	0.00556141	0.945708	IGR
8	rs13274945	95986626	C	T	0.00509163	0.950799	IGR
9	rs7026684	4215308	A	G	0.417711	0.417711	GLIS3
9	rs806057	4114585	A	G	0.125854	0.543565	GLIS3
9	rs617732	4114245	A	G	0.0868887	0.630454	GLIS3
9	rs619047	4114494	A	G	0.0709544	0.701408	GLIS3
9	rs552656	4114476	A	G	0.0479072	0.749315	GLIS3
9	rs6415788	4118111	G	T	0.0437535	0.793069	GLIS3
9	chr9:4114031:I	4114031	C	CT	0.0304996	0.823568	GLIS3
9	rs4475548	4111865	T	C	0.0255545	0.849123	GLIS3
9	rs17210492	4159206	T	C	0.0246313	0.873754	GLIS3
9	rs806055	4115460	G	C	0.0234536	0.897208	GLIS3
9	rs5027096	4159584	C	T	0.0194106	0.916618	GLIS3
9	rs5027095	4159519	C	G	0.0176873	0.934306	GLIS3
9	rs553653	4114353	G	T	0.0105141	0.94482	GLIS3
9	rs5027092	4159454	A	C	0.0101923	0.955012	GLIS3
9	rs1831902	13558317	C	T	0.147386	0.147386	IGR
9	rs1324184	13557521	A	C	0.113871	0.261256	IGR
9	rs1831904	13558522	G	A	0.112461	0.373717	IGR
9	rs1324185	13557665	G	A	0.097992	0.471709	IGR
9	rs7851523	13557504	T	G	0.0955577	0.567267	IGR
9	rs7851770	13557747	T	G	0.0879137	0.655181	IGR
9	rs12686184	13558455	G	A	0.0831014	0.738282	IGR
9	rs66720556	13559717	A	T	0.0734222	0.811704	IGR
9	rs7851457	13557655	A	C	0.0619251	0.87363	IGR
9	rs4579618	13557886	C	T	0.0399468	0.913576	IGR
9	rs36052788	13534994	G	A	0.0261525	0.939729	IGR
9	rs1324182	13557420	C	T	0.0229905	0.962719	IGR
9	rs10124621	111488128	G	T	0.0380466	0.0380466	IGR
9	rs141772932	111480697	A	G	0.0356232	0.0736697	IGR
9	rs1934463	111490099	T	C	0.0340076	0.107677	IGR
9	rs10816704	111486789	T	A	0.0335414	0.141219	IGR
9	rs10979454	111481952	A	G	0.0323832	0.173602	IGR
9	rs10979453	111481900	A	G	0.0318011	0.205403	IGR
9	rs1538656	111482386	A	T	0.0317348	0.237138	IGR
9	rs1538657	111482500	G	A	0.0317216	0.268859	IGR
9	rs2417934	111482852	T	C	0.0317216	0.300581	IGR
9	rs2900472	111482861	G	T	0.0315899	0.332171	IGR
9	rs1538655	111482162	T	C	0.0287686	0.360939	IGR
9	rs10979448	111476229	A	G	0.028554	0.389493	IGR
9	rs1339881	111488532	C	A	0.0283847	0.417878	IGR
9	rs7871006	111481008	T	C	0.0275383	0.445416	IGR
9	rs11535502	111479059	A	G	0.0273615	0.472778	IGR
9	rs4434684	111488279	A	C	0.0259571	0.498735	IGR
9	rs7871396	111481316	T	C	0.0256288	0.524364	IGR
9	rs7039135	111479589	T	C	0.0244275	0.548791	IGR
9	rs1994804	111489690	C	A	0.0225097	0.571301	IGR
9	rs2417935	111484386	G	C	0.0221817	0.593483	IGR
9	rs9886871	111473522	A	G	0.0219126	0.615395	IGR
9	chr9:111493064:I	111493064	A	AAAAC	0.0207721	0.636167	IGR
9	rs6477673	111489039	A	G	0.0200978	0.656265	IGR
9	rs7033454	111499766	G	C	0.0189258	0.675191	IGR
9	rs10759303	111499491	G	A	0.018393	0.693584	IGR
9	rs6415804	111489368	C	A	0.0183629	0.711947	IGR
9	rs7855570	111481102	A	G	0.0180629	0.73001	IGR
9	rs2417933	111482784	G	T	0.0180546	0.748064	IGR
9	rs2417932	111482723	A	G	0.0170418	0.765106	IGR
9	rs4978731	111482532	A	G	0.0148119	0.779918	IGR
9	rs7021659	111475624	T	C	0.0136559	0.793574	IGR
9	rs4978362	111485039	T	C	0.0134172	0.806991	IGR
9	rs1856625	111494044	A	G	0.0103246	0.817316	IGR
9	rs7861574	111491326	T	C	0.0099184	0.827234	IGR
9	rs60040368	111449698	A	G	0.00922192	0.836456	IGR
9	rs2417929	111480667	A	G	0.00799846	0.844454	IGR
9	rs7869104	111494739	A	G	0.00784073	0.852295	IGR
9	rs10512384	111455375	C	T	0.00740172	0.859697	IGR
9	rs7875267	111491080	G	C	0.00676688	0.866464	IGR
9	rs7875264	111491066	G	C	0.00676137	0.873225	IGR
9	chr9:111467691:I	111467691	A	AG	0.00656382	0.879789	IGR
9	rs4418408	111481051	T	C	0.00543407	0.885223	IGR
9	rs1856624	111476554	A	G	0.00499321	0.890216	IGR
9	rs6477674	111491291	C	T	0.00488364	0.8951	IGR
9	rs10739266	111484956	T	G	0.00481695	0.899917	IGR
9	rs7031395	111487365	G	A	0.00475478	0.904672	IGR
9	rs10979450	111481806	A	T	0.004723	0.909395	IGR
9	rs2900470	111457096	T	C	0.00445543	0.91385	IGR
9	rs17728489	111469311	A	G	0.00438881	0.918239	IGR
9	rs10816702	111482171	G	C	0.00393771	0.922177	IGR
9	rs1934461	111498530	G	A	0.00343064	0.925607	IGR
9	rs1934459	111498336	A	G	0.00340093	0.929008	IGR
9	chr9:111481710:I	111481710	A	AG	0.00338363	0.932392	IGR
9	rs6477672	111473002	C	T	0.00323687	0.935629	IGR
9	rs184142929	111495046	A	G	0.00301134	0.93864	IGR
9	rs7853769	111458034	A	T	0.00290881	0.941549	IGR
9	rs937158	111443964	T	C	0.00263385	0.944183	IGR
9	rs7859737	111447017	G	A	0.00246614	0.946649	IGR
9	rs10125599	111452419	A	G	0.00242675	0.949076	IGR
9	rs72755924	111498112	A	G	0.00226442	0.95134	IGR
9	rs10980623	113660537	G	A	0.106474	0.106474	LPAR1
9	rs10980620	113655288	G	C	0.0940088	0.200483	LPAR1
9	rs1326892	113656865	A	T	0.0899037	0.290387	LPAR1
9	rs10980624	113661528	A	C	0.0837991	0.374186	LPAR1
9	rs72764214	113657962	A	G	0.0724182	0.446604	LPAR1
9	rs72764216	113658221	A	G	0.0661681	0.512772	LPAR1
9	rs1977415	113659190	T	C	0.0612896	0.574062	LPAR1
9	rs1007000	113662681	T	C	0.0488616	0.622924	LPAR1
9	chr9:113658116:D	113658116	C	CAACAAAAGAG	0.0399346	0.662858	LPAR1
9	rs2182578	113664990	A	G	0.0334021	0.69626	LPAR1
9	chr9:113664011:I	113664011	TCA	T	0.0321158	0.728376	LPAR1
9	rs10817109	113672313	A	G	0.0293348	0.757711	LPAR1
9	rs10817108	113658671	A	G	0.0257289	0.78344	LPAR1
9	rs7873106	113663311	C	A	0.0248139	0.808254	LPAR1
9	rs10759474	113672805	A	G	0.0230179	0.831272	LPAR1
9	rs12236346	113657701	T	C	0.018724	0.849996	LPAR1
9	rs10980628	113671403	C	T	0.0175995	0.867595	LPAR1
9	rs72748148	113677241	A	G	0.0167931	0.884388	LPAR1
9	rs72748150	113677408	A	G	0.0148451	0.899233	LPAR1
9	rs55705257	113677427	C	T	0.0147655	0.913999	LPAR1
9	rs10817107	113656170	A	C	0.0139069	0.927906	LPAR1
9	rs56302512	113677755	A	G	0.0127766	0.940682	LPAR1
9	rs72748146	113677069	G	A	0.012004	0.952686	LPAR1
9	rs3132303	137444298	C	G	0.964196	0.964196	IGR
9	rs7040970	139859013	T	C	0.606519	0.606519	IGR
9	rs7868669	139860100	A	G	0.124366	0.730885	IGR
9	rs12379667	139859954	C	T	0.111825	0.842711	IGR
9	rs11145951	139860264	T	C	0.0992656	0.941976	IGR
9	rs908839	139856639	C	G	0.01756	0.959536	IGR
10	rs4623781	25803024	T	A	0.155716	0.155716	GPR158
10	rs1887925	25792709	C	T	0.135172	0.290888	GPR158
10	rs943984	25793569	C	G	0.0721294	0.363018	GPR158
10	rs4747525	25803988	G	A	0.0457711	0.408789	GPR158
10	rs1932148	25817666	T	C	0.0441134	0.452902	GPR158
10	rs4459183	25818777	A	G	0.0405663	0.493468	GPR158
10	rs4747522	25787705	C	G	0.0331247	0.526593	GPR158
10	rs7086249	25811435	C	T	0.0323145	0.558908	GPR158
10	rs10828815	25811764	C	T	0.0300718	0.588979	GPR158
10	rs11014580	25790197	A	G	0.0233157	0.612295	GPR158
10	rs1932150	25814295	A	G	0.0216719	0.633967	GPR158
10	rs1932149	25817558	C	A	0.0213524	0.655319	GPR158
10	rs10508699	25821161	G	A	0.0208723	0.676192	GPR158
10	rs962696	25821826	G	A	0.0186357	0.694827	GPR158
10	rs7077800	25819228	T	C	0.0181725	0.713	GPR158
10	rs10764556	25819990	C	T	0.0179773	0.730977	GPR158
10	rs1335209	25821559	T	A	0.0175864	0.748564	GPR158
10	rs1335208	25821637	A	G	0.0174167	0.76598	GPR158
10	rs10828816	25821273	G	A	0.0169397	0.78292	GPR158
10	rs952600	25820595	C	G	0.0168547	0.799775	GPR158
10	rs10828810	25788668	T	C	0.0168065	0.816581	GPR158
10	chr10:25792285:I	25792285	CA	C	0.0146773	0.831259	GPR158
10	rs4749042	25791017	G	A	0.0144981	0.845757	GPR158
10	rs1329252	25791843	T	G	0.00923093	0.854988	GPR158
10	chr10:25791541:D	25791541	C	CA	0.0085838	0.863571	GPR158
10	rs4749043	25822360	G	A	0.00852122	0.872093	GPR158
10	rs7080715	25823344	G	A	0.00788524	0.879978	GPR158
10	chr10:25816032:D	25816032	C	CAT	0.00761777	0.887596	GPR158
10	rs7096556	25823660	A	G	0.00751138	0.895107	GPR158
10	rs7097106	25823371	T	C	0.00729894	0.902406	GPR158
10	rs7097224	25823397	T	C	0.00715787	0.909564	GPR158
10	rs6482490	25823294	T	C	0.00712093	0.916685	GPR158
10	rs7080997	25823569	G	A	0.00681835	0.923503	GPR158
10	rs7097392	25823553	A	C	0.00630209	0.929805	GPR158
10	rs7100942	25823753	A	C	0.00432093	0.934126	GPR158
10	chr10:25821918:I	25821918	AAT	A	0.0037874	0.937913	GPR158
10	chr10:25820555:D	25820555	G	GTAT	0.00355624	0.94147	GPR158
10	rs10828817	25822944	G	A	0.00322932	0.944699	GPR158
10	chr10:25821917:I	25821917	TAA	T	0.00312373	0.947823	GPR158
10	rs943985	25793302	G	C	0.00309278	0.950916	GPR158
10	rs2505507	43644824	T	C	0.185694	0.185694	CSGALNACT2
10	rs2505508	43643689	T	C	0.111896	0.29759	CSGALNACT2
10	rs2435349	43643466	G	A	0.106913	0.404503	CSGALNACT2
10	rs2435340	43654558	C	T	0.104786	0.509289	CSGALNACT2
10	rs3004212	43642810	T	C	0.10333	0.612618	CSGALNACT2
10	rs2435378	43682990	C	T	0.0631036	0.675722	IGR
10	rs2435353	43615908	T	C	0.0626249	0.738347	RET
10	rs2435382	43677099	T	A	0.0615129	0.79986	CSGALNACT2
10	rs2435373	43693727	A	G	0.0521376	0.851997	RASGEF1A
10	rs2435381	43678796	T	C	0.0517524	0.90375	CSGALNACT2
10	rs2435355	43624833	C	T	0.0372419	0.940992	RET
10	rs2505559	43663327	T	A	0.016657	0.957649	CSGALNACT2
10	rs35809595	63831928	A	G	0.136833	0.136833	ARID5B
10	rs9633534	63835193	A	G	0.0912924	0.228125	ARID5B
10	rs9633556	63834853	G	C	0.0899383	0.318063	ARID5B
10	rs9633555	63834048	T	C	0.0894742	0.407537	ARID5B
10	rs12773075	63831501	G	T	0.076377	0.483914	ARID5B
10	rs3740353	63832898	A	G	0.0755476	0.559462	ARID5B
10	rs12778514	63832279	A	G	0.0675309	0.626993	ARID5B
10	rs9633557	63835015	A	C	0.0613575	0.688351	ARID5B
10	rs3740354	63832863	G	T	0.0603646	0.748715	ARID5B
10	chr10:63835965:D	63835965	A	AG	0.0541896	0.802905	ARID5B
10	rs7090871	63830286	C	T	0.0487373	0.851642	ARID5B
10	rs9633535	63836088	T	C	0.0336224	0.885264	ARID5B
10	rs2393729	63837016	T	C	0.0325942	0.917859	ARID5B
10	rs10821954	63830984	A	G	0.0308526	0.948711	ARID5B
10	rs2393728	63837255	A	G	0.0283757	0.977087	ARID5B
10	rs2419835	115296564	C	T	0.227244	0.227244	IGR
10	rs2419832	115295844	T	C	0.187576	0.41482	IGR
10	rs2419833	115295845	G	T	0.149465	0.564285	IGR
10	rs1570269	115287202	T	G	0.126143	0.690428	IGR
10	rs4918835	115295937	A	G	0.0750707	0.765499	IGR
10	rs2419834	115296495	T	C	0.0734053	0.838904	IGR
10	rs7908672	115285325	T	A	0.0732105	0.912115	IGR
10	rs4917655	115285249	A	G	0.0694102	0.981525	IGR
10	rs4311997	124179299	T	C	0.066729	0.066729	PLEKHA1
10	rs7079976	124172108	G	A	0.064489	0.131218	PLEKHA1
10	rs10887150	124180578	A	C	0.0628214	0.194039	PLEKHA1
10	rs7097701	124171857	C	T	0.0605801	0.254619	PLEKHA1
10	rs7908662	124172912	G	A	0.0580167	0.312636	PLEKHA1
10	rs4612730	124176452	A	G	0.0551705	0.367807	PLEKHA1
10	rs2421021	124157046	G	A	0.0504913	0.418298	PLEKHA1
10	rs11200608	124157821	C	T	0.0495185	0.467816	PLEKHA1
10	rs2421016	124167512	T	C	0.0478383	0.515655	PLEKHA1
10	rs5013920	124154793	A	T	0.0454917	0.561146	PLEKHA1
10	rs2421017	124148167	G	A	0.0412713	0.602418	PLEKHA1
10	rs10788284	124149917	C	T	0.038096	0.640514	PLEKHA1
10	rs11200606	124148765	T	G	0.0371999	0.677714	PLEKHA1
10	rs11200609	124157858	C	G	0.0361281	0.713842	PLEKHA1
10	rs11200604	124147639	A	G	0.0328117	0.746653	PLEKHA1
10	rs7072204	124195485	G	A	0.0319135	0.778567	IGR
10	rs11200629	124198585	G	A	0.0310328	0.8096	IGR
10	rs2292626	124186714	T	C	0.0304272	0.840027	PLEKHA1
10	rs11200595	124142629	C	T	0.025078	0.865105	PLEKHA1
10	rs11200594	124139393	T	C	0.0194411	0.884546	PLEKHA1
10	rs10510110	124192430	C	T	0.0191023	0.903648	IGR
10	rs6585827	124165615	A	G	0.0185146	0.922163	PLEKHA1
10	rs2280141	124193181	G	T	0.0167211	0.938884	IGR
10	rs4146894	124155381	T	C	0.0117443	0.950628	PLEKHA1
11	rs688601	1891284	T	A	0.91049	0.91049	LSP1
11	rs4980383	1902097	T	C	0.0705247	0.981014	LSP1
11	rs3740685	47468791	C	T	0.150192	0.150192	RAPSN
11	rs3824867	47468569	A	G	0.141274	0.291466	RAPSN
11	rs4752829	47396654	A	G	0.0329941	0.32446	SPI1
11	rs7105907	47450318	T	A	0.0285722	0.353033	IGR
11	rs9919526	47451623	T	C	0.0278751	0.380908	IGR
11	rs7105122	47449544	T	C	0.0270276	0.407935	IGR
11	rs9734013	47451517	T	G	0.0269837	0.434919	IGR
11	rs7948705	47447955	G	C	0.0261149	0.461034	PSMC3
11	chr11:47448334:D	47448334	C	CA	0.0257581	0.486792	IGR
11	chr11:47456762:D	47456762	AG	A	0.0230679	0.50986	IGR
11	chr11:47463483:D	47463483	AG	A	0.0229626	0.532823	RAPSN
11	rs7101772	47449378	G	A	0.0221012	0.554924	IGR
11	rs7104366	47462115	G	A	0.0205551	0.575479	RAPSN
11	rs10769267	47460098	C	T	0.0204513	0.59593	RAPSN
11	rs4752837	47465955	G	A	0.0201585	0.616089	RAPSN
11	rs4752836	47465095	T	C	0.0198548	0.635943	RAPSN
11	rs7130693	47452321	C	T	0.0189022	0.654846	IGR
11	rs7119556	47461480	T	C	0.0181193	0.672965	RAPSN
11	rs4282946	47456202	G	A	0.0171268	0.690092	IGR
11	chr11:47452730:I	47452730	CA	C	0.0170612	0.707153	IGR
11	rs4237544	47454271	A	C	0.0170102	0.724163	IGR
11	rs10742806	47456226	T	A	0.0169876	0.741151	IGR
11	rs3740684	47468820	C	T	0.0166402	0.757791	RAPSN
11	rs7117277	47457789	G	A	0.0162119	0.774003	IGR
11	rs7111873	47469439	A	G	0.0135165	0.787519	RAPSN
11	rs7108143	47453722	G	T	0.012935	0.800454	IGR
11	chr11:47371484:D	47371484	AG	A	0.0123208	0.812775	MYBPC3
11	rs11039237	47456763	G	A	0.0116825	0.824458	IGR
11	rs12282783	47460005	T	C	0.0105957	0.835053	RAPSN
11	rs7126210	47460306	A	G	0.0100206	0.845074	RAPSN
11	rs12419342	47468545	C	T	0.00957244	0.854646	RAPSN
11	rs7107853	47453518	C	T	0.00861205	0.863258	IGR
11	rs1227996	47965189	C	G	0.00855001	0.871808	IGR
11	rs1228024	47951353	C	A	0.00825309	0.880062	IGR
11	rs4753000	47448685	C	T	0.00736995	0.887431	IGR
11	rs11820680	47452744	T	C	0.00688174	0.894313	IGR
11	chr11:47451025:D	47451025	T	TTTTG	0.00553641	0.89985	IGR
11	rs80241400	47453828	C	T	0.00517679	0.905026	IGR
11	rs12287076	47606865	G	C	0.00407374	0.9091	IGR
11	rs11039297	47581443	A	G	0.00371134	0.912812	IGR
11	rs6485758	47530024	A	G	0.00361487	0.916426	CELF1
11	rs7933019	47509137	C	G	0.00337717	0.919804	CELF1
11	rs10742805	47454701	A	G	0.00317581	0.922979	IGR
11	rs10838726	47568344	G	C	0.00312006	0.926099	CELF1
11	rs11039154	47278502	T	C	0.00296274	0.929062	NR1H3
11	chr11:47434219:I	47434219	GAGGCT	G	0.00292631	0.931988	SLC39A13
11	rs11039290	47572279	A	G	0.00290622	0.934895	CELF1
11	chr11:47458431:I	47458431	T	TA	0.00272122	0.937616	IGR
11	rs71475921	47573342	A	G	0.00261893	0.940235	CELF1
11	rs10838725	47557871	C	T	0.00256755	0.942802	CELF1
11	rs10838731	47607135	T	C	0.00227121	0.945074	IGR
11	rs4752833	47448657	A	T	0.00205639	0.94713	IGR
11	rs4357651	47454587	G	A	0.0019947	0.949125	IGR
11	rs12577643	47467172	T	A	0.00197487	0.9511	RAPSN
11	rs4938174	110913240	A	G	0.238772	0.238772	IGR
11	rs160826	110891054	A	G	0.177372	0.416144	IGR
11	rs397539	110903768	C	T	0.165835	0.581979	IGR
11	rs317514	110911937	T	C	0.126724	0.708702	IGR
11	rs317525	110892963	A	G	0.110471	0.819173	IGR
11	rs7943048	110915989	C	A	0.0745515	0.893725	IGR
11	rs317521	110890548	T	G	0.0616334	0.955358	IGR
11	rs56009602	130289612	T	C	0.999984	0.999984	ADAMTS8
12	rs7308752	91527181	G	A	0.936298	0.936298	IGR
12	rs7441	91539675	A	G	0.0215751	0.957873	DCN
12	rs4611262	102502759	T	C	0.999999	0.999999	NUP37
12	rs11111869	104402485	A	G	0.81105	0.81105	GLT8D2
12	rs11553764	104415244	T	C	0.157587	0.968637	GLT8D2
13	rs9552680	23235285	T	C	0.81635	0.81635	IGR
13	rs7327928	23228314	C	T	0.134288	0.950638	IGR
13	chr13:41112152:I	41112152	TA	T	1	1	IGR
13	rs1176321	81227243	A	G	0.221379	0.221379	IGR
13	rs1176311	81217582	C	T	0.200582	0.42196	IGR
13	rs1176322	81228437	T	C	0.154138	0.576098	IGR
13	rs1176293	81204778	T	C	0.108044	0.684142	IGR
13	rs1176297	81204088	T	C	0.104574	0.788716	IGR
13	rs1176307	81210931	T	C	0.0881649	0.876881	IGR
13	rs17073242	81321159	T	C	0.0141998	0.891081	IGR
13	rs9545546	81319752	G	A	0.0140559	0.905137	IGR
13	rs9531108	81320133	C	T	0.0137844	0.918921	IGR
13	rs9545547	81323318	C	T	0.0121365	0.931057	IGR
13	rs1772570	81193433	C	G	0.0101125	0.94117	IGR
13	rs9545541	81298526	C	T	0.00660056	0.94777	IGR
13	rs9545540	81298245	C	G	0.00639918	0.95417	IGR
14	rs28667150	73137234	A	G	0.168167	0.168167	DPF3
14	rs7154188	73122654	C	G	0.167239	0.335407	IGR
14	rs4899437	73121233	G	C	0.152609	0.488015	IGR
14	rs757572	73132029	T	C	0.132824	0.620839	IGR
14	rs10140566	73132190	G	T	0.11859	0.73943	IGR
14	rs28620548	73121288	T	C	0.0500478	0.789478	IGR
14	rs1060570	73138189	A	C	0.0456125	0.83509	DPF3
14	rs4903044	73133602	T	C	0.0392653	0.874355	IGR
14	rs11849782	73130461	C	G	0.0377469	0.912102	IGR
14	rs2107684	73122418	T	C	0.0329542	0.945056	IGR
14	rs58322420	73120249	C	G	0.0269843	0.972041	IGR
14	rs56223983	81814754	T	G	0.257717	0.257717	STON2
14	rs56161464	81814749	T	A	0.256859	0.514575	STON2
14	rs11621378	81814426	A	T	0.117816	0.632391	STON2
14	rs61560331	81814082	T	C	0.0856786	0.71807	STON2
14	rs2012796	81810945	A	G	0.0403114	0.758381	STON2
14	rs8016255	81816121	G	C	0.0328015	0.791183	STON2
14	rs8011477	81815587	T	C	0.0232427	0.814426	STON2
14	rs3915223	81813446	C	T	0.0199671	0.834393	STON2
14	rs4083463	81856323	A	G	0.0191818	0.853575	STON2
14	rs59969857	81841579	G	A	0.0187456	0.87232	STON2
14	rs61986598	81856865	A	G	0.0154367	0.887757	STON2
14	rs61986599	81860917	A	G	0.00908206	0.896839	STON2
14	rs61986597	81853107	C	T	0.00730696	0.904146	STON2
14	rs57670850	81841577	T	C	0.0070949	0.911241	STON2
14	chr14:81850850:D	81850850	G	GA	0.00674993	0.917991	STON2
14	rs61986593	81840659	A	G	0.00620844	0.924199	STON2
14	rs59397507	81821334	G	A	0.00594015	0.930139	STON2
14	chr14:81838921:I	81838921	GAAC	G	0.00548684	0.935626	STON2
14	chr14:81814076:D	81814076	C	CCT	0.00513636	0.940763	STON2
14	rs12435764	81836866	G	T	0.00483443	0.945597	STON2
14	rs7146802	81820515	G	A	0.00460635	0.950203	STON2
15	rs785429	30188232	T	C	0.310983	0.310983	IGR
15	rs785424	30178544	T	A	0.151524	0.462507	IGR
15	rs62014488	30165049	G	A	0.109057	0.571565	IGR
15	rs1085231	30189259	A	C	0.105775	0.67734	IGR
15	rs785422	30173885	T	C	0.0797619	0.757102	IGR
15	rs785431	30190045	G	A	0.0724341	0.829536	IGR
15	rs785420	30196116	T	A	0.0666875	0.896223	IGR
15	rs785432	30192690	A	T	0.0421112	0.938335	IGR
15	rs785435	30195039	T	C	0.0311599	0.969495	IGR
15	rs25458	48797307	G	A	0.0694459	0.0694459	FBN1
15	rs12904033	48796337	T	C	0.0521633	0.121609	FBN1
15	rs11855166	48798275	T	C	0.0452399	0.166849	FBN1
15	rs11854914	48803214	A	G	0.0452069	0.212056	FBN1
15	rs8030753	48801935	T	C	0.0448468	0.256903	FBN1
15	rs11852589	48783058	G	A	0.0416852	0.298588	FBN1
15	rs8037304	48797424	A	C	0.0392931	0.337881	FBN1
15	rs66993605	48795195	T	C	0.0387564	0.376638	FBN1
15	rs16961068	48806953	C	T	0.0360547	0.412692	FBN1
15	rs35450230	48783076	A	C	0.0351657	0.447858	FBN1
15	rs2291117	48790716	C	T	0.0343393	0.482197	FBN1
15	rs4283172	48783269	A	G	0.0316172	0.513814	FBN1
15	rs16961033	48795877	A	G	0.0297442	0.543559	FBN1
15	rs4374113	48820901	C	T	0.0288907	0.572449	FBN1
15	rs16961046	48798708	T	C	0.0268764	0.599326	FBN1
15	rs12592240	48809080	A	G	0.0255937	0.624919	FBN1
15	rs7167026	48805096	T	C	0.025451	0.65037	FBN1
15	rs35011719	48812383	T	C	0.0248094	0.67518	FBN1
15	chr15:48790282:D	48790282	G	GA	0.0243103	0.69949	FBN1
15	rs2413907	48813107	T	G	0.0236122	0.723102	FBN1
15	rs5027380	48822627	T	C	0.0227672	0.745869	FBN1
15	rs16961084	48813835	C	G	0.0204376	0.766307	FBN1
15	rs7176364	48780089	C	A	0.0198915	0.786199	FBN1
15	rs11853045	48799381	A	T	0.0185927	0.804791	FBN1
15	rs11853943	48779402	T	C	0.0180865	0.822878	FBN1
15	rs71467654	48814059	G	T	0.0179322	0.84081	FBN1
15	rs7166460	48804841	A	C	0.0177855	0.858595	FBN1
15	rs16960997	48774327	T	A	0.0129372	0.871533	FBN1
15	rs12906911	48828161	C	A	0.01055	0.882083	FBN1
15	rs12909238	48781383	T	C	0.0100547	0.892137	FBN1
15	chr15:48801810:D	48801810	A	AT	0.00998904	0.902126	FBN1
15	rs28670973	48814654	C	T	0.00965988	0.911786	FBN1
15	rs12902728	48771419	G	C	0.00790147	0.919688	FBN1
15	rs12907078	48828279	G	A	0.00774556	0.927433	FBN1
15	rs12591552	48770884	G	C	0.00759163	0.935025	FBN1
15	rs12907671	48779138	A	G	0.00490817	0.939933	FBN1
15	rs16960982	48769618	T	A	0.00486395	0.944797	FBN1
15	rs4775767	48836119	C	T	0.00481392	0.949611	FBN1
15	rs11855770	48839019	G	A	0.00390868	0.953519	FBN1
15	rs12898341	51456385	T	C	0.125464	0.125464	IGR
15	rs1025739	51451357	T	C	0.120442	0.245906	IGR
15	rs11070838	51453373	G	A	0.107475	0.353381	IGR
15	rs1025738	51450781	C	G	0.0991896	0.45257	IGR
15	rs745258	51476070	C	T	0.0953503	0.547921	IGR
15	rs7176579	51464187	G	A	0.0828598	0.630781	IGR
15	rs12324672	51462949	A	T	0.0637412	0.694522	IGR
15	rs12915091	51452311	T	C	0.0606294	0.755151	IGR
15	rs12442450	51454514	A	C	0.0515111	0.806662	IGR
15	rs12904416	51474700	G	C	0.041761	0.848423	IGR
15	rs35665801	51474670	C	T	0.0414977	0.889921	IGR
15	rs56140513	51474355	A	G	0.0393247	0.929246	IGR
15	rs12323970	51473912	T	C	0.0290201	0.958266	IGR
15	rs12912010	67467143	T	G	0.408704	0.408704	SMAD3
15	rs12913547	67467507	C	T	0.181614	0.590318	SMAD3
15	rs12912045	67467297	T	C	0.15682	0.747138	SMAD3
15	rs34708051	67464545	T	C	0.0725712	0.819709	SMAD3
15	rs1866320	67465320	T	G	0.0721086	0.891818	SMAD3
15	rs2033785	67441866	G	C	0.027044	0.918862	SMAD3
15	rs11637816	67442555	A	G	0.0260476	0.944909	SMAD3
15	rs7167532	67441256	T	G	0.0184025	0.963312	SMAD3
15	rs12324079	79501867	T	G	0.295309	0.295309	LOC729911
15	rs12903401	79502096	C	G	0.199588	0.494897	LOC729911
15	rs4778683	79504413	C	G	0.0870952	0.581992	LOC729911
15	rs61198769	79502934	C	T	0.082961	0.664953	LOC729911
15	rs12908945	79503358	G	A	0.0758349	0.740788	LOC729911
15	chr15:79498024:I	79498024	TTGA	T	0.0724793	0.813267	LOC729911
15	chr15:79498025:I	79498025	TGACCA	T	0.0709795	0.884246	LOC729911
15	rs1865361	79494822	C	T	0.01757	0.901816	LOC729911
15	rs11856416	79492756	C	T	0.0174785	0.919295	LOC729911
15	rs919965	79497954	T	C	0.0115328	0.930828	LOC729911
15	rs1001460	79504879	A	G	0.010619	0.941447	LOC729911
15	rs58705988	79491300	C	T	0.00682391	0.948271	LOC729911
15	rs5813957	79505014	T	TG	0.00676461	0.955035	LOC729911
15	rs1828481	85840912	C	A	0.572015	0.572015	IGR
15	rs2344083	85897432	T	A	0.150237	0.722252	IGR
15	rs7172789	85843517	C	T	0.0333801	0.755632	IGR
15	rs28425568	85844587	C	A	0.0297178	0.78535	IGR
15	rs2048439	85842081	C	T	0.0290557	0.814406	IGR
15	rs8037546	85841803	G	A	0.0282875	0.842693	IGR
15	rs2342194	85842792	G	T	0.0258464	0.86854	IGR
15	rs16941991	85840329	C	T	0.0194395	0.887979	IGR
15	rs4843040	85838636	T	C	0.0154562	0.903435	IGR
15	rs8035975	85838390	G	A	0.0126471	0.916082	IGR
15	rs28671066	85834483	G	A	0.00835971	0.924442	IGR
15	rs13379676	85840167	C	T	0.00775742	0.9322	IGR
15	rs12437932	85826886	A	G	0.00712896	0.939329	IGR
15	rs7169412	85837397	G	A	0.00711061	0.946439	IGR
15	rs10520583	85838902	A	C	0.00679068	0.95323	IGR
15	rs930847	101558562	G	T	0.998904	0.998904	LRRK1
16	rs4785955	4297651	T	G	0.137363	0.137363	LOC100507501
16	rs12930815	4348635	C	T	0.0768659	0.214229	IGR
16	rs12444637	4345448	T	C	0.0626653	0.276894	IGR
16	rs233953	4330570	A	G	0.051146	0.32804	IGR
16	rs251733	4321605	A	T	0.0493943	0.377434	TFAP4
16	rs17621096	4296705	T	C	0.0486109	0.426045	LOC100507501
16	rs233950	4327397	A	G	0.0480032	0.474048	IGR
16	rs3747571	4323983	A	G	0.0470479	0.521096	IGR
16	rs251734	4321441	A	G	0.0447526	0.565849	TFAP4
16	rs55697622	4299989	A	G	0.0434453	0.609294	LOC100507501
16	rs251735	4320672	G	C	0.0350936	0.644388	TFAP4
16	rs2892165	4324293	T	A	0.0338655	0.678253	IGR
16	rs804172	4349751	C	G	0.0336216	0.711875	IGR
16	rs233956	4332858	C	T	0.0299313	0.741806	IGR
16	rs233959	4339625	C	A	0.0248174	0.766624	IGR
16	rs251739	4318206	G	A	0.0247236	0.791347	TFAP4
16	rs804174	4352996	G	A	0.0228482	0.814195	IGR
16	rs9921192	4349111	T	C	0.0222769	0.836472	IGR
16	rs251736	4318455	A	G	0.0211163	0.857589	TFAP4
16	rs233948	4327174	C	T	0.0172645	0.874853	IGR
16	chr16:4335677:D	4335677	TAAAA	T	0.0140505	0.888904	IGR
16	rs735052	4297779	G	C	0.0120973	0.901001	LOC100507501
16	chr16:4330610:I	4330610	GTGTC	G	0.00754802	0.908549	IGR
16	rs72766506	4298901	T	C	0.007249	0.915798	LOC100507501
16	rs72766503	4295680	T	G	0.00723128	0.923029	IGR
16	chr16:4330612:I	4330612	G	GTC	0.00721367	0.930243	IGR
16	chr16:4319811:D	4319811	AAAAC	A	0.00678716	0.93703	TFAP4
16	rs3747570	4323967	C	T	0.00651049	0.94354	IGR
16	rs251737	4318305	C	T	0.0051705	0.948711	TFAP4
16	rs6500594	4316498	G	T	0.0045217	0.953233	TFAP4
16	rs28526212	88329202	G	A	0.313641	0.313641	IGR
16	rs34715091	88326782	G	A	0.245161	0.558801	IGR
16	rs8059298	88332479	T	C	0.124448	0.683249	IGR
16	rs28378192	88329660	C	T	0.114627	0.797876	IGR
16	rs28425635	88323599	G	A	0.0765516	0.874428	IGR
16	rs28563118	88327569	G	C	0.0301521	0.90458	IGR
16	rs9938149	88331640	C	A	0.0255348	0.930115	IGR
16	rs12448211	88330513	G	A	0.0132227	0.943338	IGR
16	rs28411862	88325560	C	G	0.0117233	0.955061	IGR
17	rs9906577	14558139	A	G	0.0977711	0.0977711	IGR
17	rs1014375	14566024	G	C	0.046299	0.14407	IGR
17	rs8068132	14561470	G	A	0.0359131	0.179983	IGR
17	rs9914043	14562754	G	A	0.0316804	0.211664	IGR
17	rs1558268	14562229	T	C	0.0269504	0.238614	IGR
17	rs12602281	14559960	T	C	0.0267902	0.265404	IGR
17	rs4792535	14565130	T	C	0.0253072	0.290711	IGR
17	rs12951163	14562973	A	G	0.0242398	0.314951	IGR
17	rs1558271	14562624	C	T	0.0229666	0.337918	IGR
17	rs9902432	14564148	G	T	0.0229666	0.360884	IGR
17	rs12951138	14562936	C	G	0.0221417	0.383026	IGR
17	rs12938222	14561213	G	A	0.0214129	0.404439	IGR
17	rs12949542	14560666	G	T	0.0212755	0.425714	IGR
17	rs9900807	14564143	T	C	0.021006	0.446721	IGR
17	rs1963325	14566395	G	A	0.0208858	0.467606	IGR
17	rs12950593	14562911	G	C	0.0207907	0.488397	IGR
17	rs12947853	14560679	C	G	0.020476	0.508873	IGR
17	rs12946988	14560522	T	C	0.020362	0.529235	IGR
17	rs2323459	14560119	G	A	0.0202941	0.549529	IGR
17	rs9914478	14562148	C	T	0.0198212	0.56935	IGR
17	rs60822993	14560831	G	T	0.019651	0.589001	IGR
17	rs12602267	14559930	G	A	0.0191378	0.608139	IGR
17	rs12940030	14561016	C	T	0.0190879	0.627227	IGR
17	rs4605202	14564070	C	G	0.0185102	0.645737	IGR
17	rs9898082	14566999	C	T	0.0177333	0.663471	IGR
17	rs8080998	14567551	C	A	0.0177248	0.681195	IGR
17	rs9900619	14564117	G	A	0.0176652	0.698861	IGR
17	rs9892098	14566830	C	T	0.0175306	0.716391	IGR
17	rs4792534	14564849	G	A	0.017431	0.733822	IGR
17	rs5020069	14562111	T	C	0.0169656	0.750788	IGR
17	rs2191196	14563604	T	C	0.0158449	0.766633	IGR
17	rs2016943	14555935	T	G	0.0155585	0.782191	IGR
17	rs9914512	14562190	C	T	0.0154032	0.797594	IGR
17	rs9908607	14558440	G	T	0.0150286	0.812623	IGR
17	rs12449673	14563434	G	A	0.0147362	0.827359	IGR
17	rs12940335	14561146	C	T	0.0142283	0.841587	IGR
17	rs8068877	14561677	T	G	0.013801	0.855389	IGR
17	rs12449722	14563502	T	G	0.0137908	0.869179	IGR
17	rs12940762	14563090	C	G	0.0124733	0.881653	IGR
17	rs12940763	14563092	A	G	0.0121221	0.893775	IGR
17	rs1963324	14566392	A	G	0.0113148	0.90509	IGR
17	rs12936630	14559373	T	C	0.0102587	0.915348	IGR
17	rs9891019	14566898	T	G	0.0101704	0.925519	IGR
17	rs1558272	14562643	T	G	0.00934728	0.934866	IGR
17	rs5020068	14561934	A	T	0.00773267	0.942599	IGR
17	rs7209320	14580120	C	T	0.00761285	0.950212	IGR
17	rs7211723	63854425	A	C	0.466351	0.466351	CEP112
17	rs9894277	63856501	T	G	0.203323	0.669674	CEP112
17	rs2024272	63869115	C	T	0.149703	0.819376	CEP112
17	rs4791115	63859894	C	G	0.10016	0.919536	CEP112
17	rs4377195	63717929	G	A	0.0140056	0.933542	CEP112
17	chr17:63769533:I	63769533	A	AT	0.00832907	0.941871	CEP112
17	rs1421026	63751535	T	C	0.00386762	0.945738	CEP112
17	rs4791134	63750241	A	G	0.00335603	0.949094	CEP112
17	rs232093	63725616	A	G	0.00325661	0.952351	CEP112
17	rs448203	75495065	C	T	0.835223	0.835223	2018-09-09
17	rs2574852	75491872	G	A	0.0449209	0.880144	2018-09-09
17	rs9038	75495397	C	T	0.029173	0.909317	2018-09-09
17	rs61382841	75492041	G	A	0.0158327	0.92515	2018-09-09
17	rs4405613	75493980	G	A	0.0130236	0.938174	2018-09-09
17	rs62077404	75492547	T	C	0.00947876	0.947652	2018-09-09
17	rs60122663	75504336	A	G	0.00761661	0.955269	IGR
17	rs11650127	79572253	A	G	0.146235	0.146235	NPLOC4
17	rs12953229	79554271	A	G	0.144051	0.290285	NPLOC4
17	rs12948708	79558741	A	G	0.141768	0.432053	NPLOC4
17	rs7503894	79583473	T	C	0.131901	0.563955	NPLOC4
17	rs34635363	79549250	A	G	0.124156	0.68811	NPLOC4
17	rs11656126	79564542	A	G	0.101512	0.789622	NPLOC4
17	rs9895741	79603831	A	G	0.0517186	0.841341	NPLOC4
17	rs7405453	79615572	A	G	0.0395842	0.880925	TSPAN10
17	rs71373084	79564930	G	C	0.0306378	0.911563	NPLOC4
17	rs8070929	79530993	T	G	0.0288412	0.940404	NPLOC4
17	rs67050149	79557043	A	C	0.0280708	0.968475	NPLOC4
20	rs13036662	2784053	A	G	0.263292	0.263292	IGR
20	rs11696181	2791368	T	G	0.182944	0.446237	IGR
20	rs7268366	2782522	T	C	0.157945	0.604182	IGR
20	rs34211052	2780683	A	G	0.143956	0.748138	CPXM1
20	rs2143635	2793063	C	T	0.131155	0.879293	IGR
20	rs2073130	2778459	A	G	0.0542011	0.933494	CPXM1
20	rs12625619	2796007	A	G	0.0426739	0.976168	C20orf141
21	chr21:40195541:I	40195541	GT	G	0.161426	0.161426	ETS2
21	rs17815967	40197101	G	A	0.114158	0.275584	IGR
21	chr21:40196352:I	40196352	CCTT	C	0.0903887	0.365973	ETS2
21	rs1051475	40195828	C	T	0.086154	0.452127	ETS2
21	rs1051476	40195836	G	C	0.081885	0.534012	ETS2
21	chr21:40197156:D	40197156	G	GC	0.0718983	0.60591	IGR
21	rs7282723	40196987	T	C	0.0498094	0.655719	IGR
21	rs9941892	40211235	C	T	0.0418967	0.697616	IGR
21	rs1051420	40195464	C	A	0.0386314	0.736247	ETS2
21	rs11254	40196388	T	C	0.0265249	0.762772	ETS2
21	rs2070531	40194216	T	C	0.0259984	0.788771	ETS2
21	rs2836686	40198059	T	C	0.00902326	0.797794	IGR
21	rs13046853	40198274	T	C	0.00895108	0.806745	IGR
21	rs2836685	40198000	C	G	0.0089127	0.815658	IGR
21	rs2836689	40198562	A	G	0.00846251	0.82412	IGR
21	rs2836687	40198143	G	A	0.00822437	0.832345	IGR
21	rs2836684	40197707	T	C	0.00807461	0.840419	IGR
21	rs2836688	40198290	G	C	0.00799964	0.848419	IGR
21	rs11701191	40198878	A	G	0.00797353	0.856392	IGR
21	rs11088450	40198970	G	A	0.00747051	0.863863	IGR
21	rs2836690	40198707	A	G	0.00739172	0.871255	IGR
21	rs13047133	40198306	A	G	0.00737321	0.878628	IGR
21	rs2836692	40199281	T	C	0.0072749	0.885903	IGR
21	rs12482470	40199328	A	G	0.00724986	0.893153	IGR
21	rs10854389	40190620	G	C	0.00720733	0.90036	ETS2
21	rs7276961	40194350	G	A	0.00713413	0.907494	ETS2
21	rs2836693	40199408	C	T	0.00664676	0.914141	IGR
21	rs13048035	40200236	A	G	0.00659355	0.920734	IGR
21	rs6517481	40194308	G	A	0.00602219	0.926757	ETS2
21	rs11088451	40199123	C	T	0.0055836	0.93234	IGR
21	rs12627283	40202348	A	G	0.00542604	0.937766	IGR
21	rs762386	40204084	C	T	0.00480655	0.942573	IGR
21	rs1123350	40204624	C	T	0.00479589	0.947369	IGR
21	rs2836694	40203826	C	G	0.00475521	0.952124	IGR
21	rs8133436	47519535	T	C	0.19746	0.19746	COL6A2
21	rs9975177	47517568	C	G	0.137325	0.334785	IGR
21	rs2277816	47517869	A	T	0.11211	0.446895	IGR
21	rs73382426	47519274	T	G	0.0884425	0.535338	COL6A2
21	rs9680145	47517598	C	G	0.0833942	0.618732	IGR
21	chr21:47507368:I	47507368	AGAACC	A	0.076885	0.695617	IGR
21	chr21:47516917:D	47516917	CAT	C	0.0741054	0.769722	IGR
21	rs11700478	47517512	G	A	0.0549346	0.824657	IGR
21	rs60404808	47522099	A	C	0.0500346	0.874692	COL6A2
21	rs1475915	47517157	A	C	0.0465084	0.9212	IGR
21	rs55783934	47529348	A	G	0.0267599	0.94796	COL6A2
21	rs9637213	47527369	C	T	0.0161815	0.964141	COL6A2
22	rs71313931	19960184	G	C	0.121879	0.121879	ARVCF
22	rs71313932	19960198	C	G	0.121734	0.243613	ARVCF
22	rs1034564	19984013	T	C	0.0867036	0.330316	ARVCF
22	rs2238792	19983213	T	C	0.0866856	0.417002	ARVCF
22	rs12628032	19967980	T	C	0.0830811	0.500083	ARVCF
22	rs758374	19971552	C	T	0.0762198	0.576303	ARVCF
22	rs2238784	19972559	A	G	0.0625544	0.638857	ARVCF
22	rs9606203	19972118	A	C	0.0607033	0.69956	ARVCF
22	rs2240716	19969696	T	C	0.0517833	0.751344	ARVCF
22	rs9606204	19976510	A	C	0.0482288	0.799573	ARVCF
22	rs4819852	19988167	A	G	0.0421776	0.84175	ARVCF
22	rs2238787	19976406	A	G	0.0390751	0.880825	ARVCF
22	rs2073743	19989612	G	C	0.0317318	0.912557	ARVCF
22	rs756653	19976845	A	G	0.0230918	0.935649	ARVCF
22	rs1034566	19984277	T	C	0.0218202	0.957469	ARVCF

## Sheet: Supplementary Data 9
SD9. DEPICT Gene Prioritization Results			Back
Locus	Nr of genes in locus	Chromosome and position	Ensembl Gene ID	Gene symbol	Nominal P value	Gene closest to lead SNP	Gene bio-type	Top cis eQTL SNP (Westra et al. Nature Genetics 2014)	False discovery rate < 5%
rs3812889	1	chr13:41129817-41240734	ENSG00000150907	FOXO1	6.02012e-07	TRUE	protein_coding+processed_transcript	-	Yes
rs96067	7	chr1:36335409-36646450	ENSG00000126070	EIF2C3	9.21641e-07	FALSE	protein_coding+processed_transcript	-	Yes
rs4965359;rs930847	1	chr15:101459420-101610317	ENSG00000154237	LRRK1	3.05009e-06	TRUE	protein_coding+retained_intron+nonsense_mediated_decay+processed_transcript	rs1048326	Yes
rs13191376	1	chr6:45295894-45518818	ENSG00000124813	RUNX2	6.56464e-06	TRUE	processed_transcript+protein_coding+retained_intron	rs2772395	Yes
rs10800558	1	chr1:170904612-171033906	ENSG00000117501	C1orf129	7.15101e-06	TRUE	protein_coding	-	Yes
rs10733507;rs7026684	1	chr9:3824127-4348392	ENSG00000107249	GLIS3	0.00039855	TRUE	protein_coding+processed_transcript+retained_intron+nonsense_mediated_decay	rs10758547;rs806053;rs10974485	Yes
rs2731646	2	chr5:121297656-121414206	ENSG00000113083	LOX	0.00047863	TRUE	protein_coding+processed_transcript+retained_intron+nonsense_mediated_decay	rs10052918	Yes
rs1800440	1	chr2:38294116-38337044	ENSG00000138061	CYP1B1	0.000926814	TRUE	processed_transcript+protein_coding	rs10204598	Yes
rs688601	2	chr11:1874200-1959936	ENSG00000130592	LSP1	0.00111661	TRUE	protein_coding+processed_transcript+retained_intron	rs12421480	Yes
rs12554217	1	chr9:137533620-137736686	ENSG00000130635	COL5A1	0.00159424	TRUE	protein_coding+processed_transcript+retained_intron	-	Yes
rs9906577	1	chr17:14204400-14252721	ENSG00000125430	HS3ST3B1	0.002145	TRUE	protein_coding+nonsense_mediated_decay	rs9901316	Yes
rs11794310;rs1409832	1	chr9:137208944-137332431	ENSG00000186350	RXRA	0.00252244	TRUE	processed_transcript+protein_coding	rs1045570	Yes
rs11903480	1	chr2:33172039-33624576	ENSG00000049323	LTBP1	0.00269547	TRUE	protein_coding+processed_transcript	-	Yes
rs1412710	1	chr6:75794042-75915767	ENSG00000111799	COL12A1	0.00273511	TRUE	protein_coding+processed_transcript+retained_intron	-	Yes
rs34869	2	chr5:115140430-115177555	ENSG00000129596	CDO1	0.00510753	TRUE	protein_coding+processed_transcript	rs415395;rs415395	No
rs1828481	2	chr15:85747141-86292586	ENSG00000170776	AKAP13	0.00559325	TRUE	processed_transcript+protein_coding+retained_intron	rs870689;rs11631015;rs16943484	No
rs7308752	2	chr12:91496406-91576900	ENSG00000139329	LUM	0.00860284	FALSE	protein_coding+processed_transcript	rs11106097	No
rs154001	1	chr5:127593601-127994878	ENSG00000138829	FBN2	0.00914337	TRUE	protein_coding+processed_transcript+retained_intron	rs764369	No
rs9838430	2	chr3:156391024-156534851	ENSG00000163659	TIPARP	0.00961909	FALSE	protein_coding	rs13070271;rs7644005	No
rs1552121;rs4846476	1	chr1:218519577-218617961	ENSG00000092969	TGFB2	0.0102885	TRUE	protein_coding+processed_transcript	-	No
rs9294963	1	chr6:169615875-169654139	ENSG00000186340	THBS2	0.0181692	TRUE	protein_coding+processed_transcript	-	No
rs7308752	2	chr12:91496406-91576900	ENSG00000011465	DCN	0.0254903	TRUE	protein_coding+processed_transcript	rs1014353	No
rs96067	7	chr1:36335409-36646450	ENSG00000171812	COL8A2	0.0388601	TRUE	protein_coding	-	No
rs688601	2	chr11:1874200-1959936	ENSG00000130595	TNNT3	0.0403169	FALSE	protein_coding+processed_transcript	rs3817197	No
rs448203	1	chr17:75277492-75496674	ENSG00000184640	SEPT9	0.0480676	TRUE	protein_coding	rs312868;rs8070652	No
rs1176321	1	chr13:81193233-81194202	ENSG00000227862	HNRNPA1P31	0.0554849	TRUE	processed_pseudogene	-	No
rs785429	1	chr15:29991571-30261068	ENSG00000104067	TJP1	0.0577574	TRUE	protein_coding+retained_intron	rs1719337	No
rs6459472	1	chr6:16299343-16761722	ENSG00000124788	ATXN1	0.0735572	TRUE	protein_coding+processed_transcript	rs180017	No
rs4785955	3	chr16:4239377-4323001	ENSG00000185739	SRL	0.123961	FALSE	protein_coding	-	No
rs7040970	2	chr9:139839698-139849949	ENSG00000176919	C8G	0.133669	FALSE	protein_coding+processed_transcript	-	No
rs12898341	1	chr15:51500254-51630807	ENSG00000137869	CYP19A1	0.136758	TRUE	protein_coding+retained_intron+non_stop_decay+processed_transcript	rs2445781;rs2459397	No
rs13079175	1	chr3:176737143-176915261	ENSG00000177565	TBL1XR1	0.138981	TRUE	protein_coding+retained_intron	-	No
rs4601891;rs9552680	1	chr13:22615114-22850663	ENSG00000231330	-	0.2005	TRUE	lincRNA	-	No
rs1828481	2	chr15:85747141-86292586	ENSG00000229212	-	0.233935	FALSE	processed_transcript+transcribed_unprocessed_pseudogene	-	No
rs1931656	1	chr6:82523003-82523874	ENSG00000224995	-	0.308818	TRUE	lincRNA	-	No
rs13336561	1	chr16:87984042-88152028	ENSG00000172530	BANP	0.331971	TRUE	protein_coding+processed_transcript+nonsense_mediated_decay+retained_intron	-	No
rs10980623	1	chr9:113635543-113800981	ENSG00000198121	LPAR1	0.334119	TRUE	protein_coding	rs10980802	No
rs96067	7	chr1:36335409-36646450	ENSG00000092850	TEKT2	0.394499	FALSE	protein_coding+nonsense_mediated_decay	-	No
rs96067	7	chr1:36335409-36646450	ENSG00000092847	EIF2C1	0.473303	FALSE	protein_coding	rs603945	No
rs4785955	3	chr16:4239377-4323001	ENSG00000090447	TFAP4	0.519981	FALSE	protein_coding	rs7188966	No
rs96067	7	chr1:36335409-36646450	ENSG00000116871	MAP7D1	0.537089	FALSE	protein_coding+retained_intron+processed_transcript	-	No
rs7040970	2	chr9:139839698-139849949	ENSG00000184925	LCN12	0.566869	TRUE	processed_transcript+retained_intron+protein_coding	-	No
rs2731646	2	chr5:121297656-121414206	ENSG00000151304	SRFBP1	0.581322	FALSE	protein_coding+processed_transcript	-	No
rs166474	1	chr5:64064757-64314418	ENSG00000153015	CWC27	0.619458	TRUE	protein_coding+processed_transcript+retained_intron	rs3776054	No
rs4311997	1	chr10:124134173-124191867	ENSG00000107679	PLEKHA1	0.652446	TRUE	processed_transcript+protein_coding	rs11200629;rs11200594;rs986178	No
rs7749695	1	chr6:112557797-112627885	ENSG00000226440	-	0.678225	TRUE	antisense	-	No
rs96067	7	chr1:36335409-36646450	ENSG00000054116	TRAPPC3	0.691553	FALSE	protein_coding+processed_transcript	rs737381	No
rs4611262	1	chr12:102467967-102513902	ENSG00000075188	NUP37	0.712068	TRUE	retained_intron+protein_coding+nonsense_mediated_decay+processed_transcript	rs11111224	No
rs96067	7	chr1:36335409-36646450	ENSG00000116863	ADPRHL2	0.717304	FALSE	protein_coding+processed_transcript	-	No
rs9838430	2	chr3:156391024-156534851	ENSG00000240875	-	0.729399	TRUE	processed_transcript	-	No
rs34869	2	chr5:115140430-115177555	ENSG00000145782	ATG12	0.748481	FALSE	protein_coding+retained_intron+processed_transcript+nonsense_mediated_decay	rs1058600	No
rs10124621	1	chr9:111616871-111619239	ENSG00000148156	ACTL7B	0.770007	TRUE	protein_coding	rs10816708	No
rs9350413	1	chr6:22287480-22297730	ENSG00000172179	PRL	0.794549	TRUE	protein_coding	-	No
rs11606805;rs4938174	1	chr11:111126707-111157126	ENSG00000150750	C11orf53	0.839789	TRUE	protein_coding	-	No
rs4785955	3	chr16:4239377-4323001	ENSG00000245388	-	0.845629	TRUE	lincRNA	-	No
rs17024437	1	chr4:148999913-149365850	ENSG00000151623	NR3C2	0.896347	TRUE	protein_coding+processed_transcript+retained_intron	rs4835111;rs3846307	No
rs7211723	1	chr17:63631656-64188194	ENSG00000154240	CEP112	0.899131	TRUE	protein_coding	-	No
rs12527034;rs6910919	1	chr6:82879700-82957471	ENSG00000005700	IBTK	0.923344	TRUE	protein_coding+retained_intron+nonsense_mediated_decay	rs9986372	No
rs152446	1	chr5:141971743-142077617	ENSG00000113578	FGF1	0.936562	TRUE	protein_coding+retained_intron+processed_transcript	rs3866885;rs10515516	No
rs1828671	1	chr3:171561139-171656505	ENSG00000186329	TMEM212	0.973109	TRUE	protein_coding+nonsense_mediated_decay+processed_transcript	-	No
rs12324079	1	chr15:79575146-79590580	ENSG00000235711	ANKRD34C	0.999406	TRUE	protein_coding	-	No

[truncated: 8 more sheets: Supplementary Data 10, Supplementary Data 11, Supplementary Data 12, Supplementary Data 13, Supplementary Data 14, Supplementary Data 15, Supplementary Data 16, Supplementary Data 17]
